# Supplementary material for: 2,4-Dihydroxy­benzaldehyde 4-ethyl­thio­semicarbazone
Source: Acta Crystallogr Sect E Struct Rep Online. 2008 Oct 18;64(Pt 11):o2123. doi: 10.1107/S160053680803300X (PMC2959729; doi:10.1107/S160053680803300X)
Supplement: Supplementary file 1 [file e-64-o2123-sup1.cif]

##############################################################################
###                                                                        ###
###        Electronic paper (Acta Crystallographica Section E)             ###
###                                                                        ###
##############################################################################
#                                                                            #
# This CIF contains the data in a paper accepted for publication in Acta     #
# Crystallographica Section E. It conforms to the requirements of Notes      #
# for Authors for Section E, and has been peer reviewed under the auspices   #
# of the IUCr Commission on Journals.                                        #
#                                                                            #
# Full details of the Crystallographic Information File format               #
# are given in the paper "The Crystallographic Information File (CIF):       #
# a New Standard Archive File for Crystallography" by S. R. Hall, F. H.      #
# Allen and I. D. Brown [Acta Cryst. (1991), A47, 655-685].                  #
#                                                                            #
# The current version of the core CIF dictionary is obtainable from          #
# ftp://ftp.iucr.org/pub/cif_core.dic. The current version number is 2.4.    #
#                                                                            #
# Software is freely available for graphical display of the structure(s) in  #
# this CIF.  For information consult the CIF home page http://www.iucr.org/  #
# cif/home.html                                                              #
#                                                                            #
# This file may be used for bona fide research purposes within the           #
# scientific community so long as proper attribution is given to the journal # 
# article from which it was obtained.                                        #
#                                                                            #
##############################################################################
                                             
data_I
_audit_creation_method     SHELXL97
_chemical_name_systematic
;
2,4-Dihydroxybenzaldehyde 4-ethylthiosemicarbazone
;
_chemical_name_common     ?
_chemical_formula_moiety     'C10 H13 N3 O2 S'
_chemical_formula_sum     'C10 H13 N3 O2 S'
_chemical_formula_iupac     'C10 H13 N3 O2 S'
_chemical_formula_weight     239.29
_chemical_melting_point     ?
_symmetry_cell_setting     monoclinic
_symmetry_space_group_name_H-M     'P 21/n'
_symmetry_space_group_name_Hall     '-P 2yn'
loop_
    _symmetry_equiv_pos_as_xyz
    'x, y, z'
    '-x+1/2, y+1/2, -z+1/2'
    '-x, -y, -z'
    'x-1/2, -y-1/2, z-1/2'
_cell_length_a     4.6592(6)
_cell_length_b     24.067(3)
_cell_length_c     10.0470(10)
_cell_angle_alpha     90.00
_cell_angle_beta     99.060(2)
_cell_angle_gamma     90.00
_cell_volume     1112.5(2)
_cell_formula_units_Z     4
_cell_measurement_reflns_used     1634
_cell_measurement_theta_min     2.6
_cell_measurement_theta_max     28.1
_cell_measurement_temperature     100(2)
_exptl_crystal_description     plate
_exptl_crystal_colour     yellow
_exptl_crystal_size_max     0.40
_exptl_crystal_size_mid     0.12
_exptl_crystal_size_min     0.06
_exptl_crystal_density_diffrn     1.429
_exptl_crystal_density_meas     ?
_exptl_crystal_density_method     'not measured'
_exptl_crystal_F_000     504
_exptl_absorpt_coefficient_mu     0.280
_exptl_absorpt_correction_type     multi-scan
_exptl_absorpt_process_details     '(SADABS; Sheldrick, 1996)'
_exptl_absorpt_correction_T_min     0.8962
_exptl_absorpt_correction_T_max     0.9834
_diffrn_ambient_temperature     100(2)
_diffrn_radiation_type     MoK\a
_diffrn_radiation_wavelength     0.71073
_diffrn_radiation_source     'fine-focus sealed tube'
_diffrn_radiation_monochromator     graphite
_diffrn_measurement_device_type     'Bruker SMART APEX'
_diffrn_measurement_method     \w
_diffrn_detector_area_resol_mean     ?
_diffrn_reflns_number     6303
_diffrn_reflns_av_R_equivalents     0.0284
_diffrn_reflns_av_sigmaI/netI     0.0383
_diffrn_reflns_theta_min     1.69
_diffrn_reflns_theta_max     27.49
_diffrn_reflns_theta_full     27.49
_diffrn_measured_fraction_theta_max     0.991
_diffrn_measured_fraction_theta_full     0.991
_diffrn_reflns_limit_h_min     -6
_diffrn_reflns_limit_h_max     4
_diffrn_reflns_limit_k_min     -30
_diffrn_reflns_limit_k_max     31
_diffrn_reflns_limit_l_min     -13
_diffrn_reflns_limit_l_max     12
_diffrn_standards_number     0
_diffrn_standards_interval_count     0
_diffrn_standards_interval_time     0
_diffrn_standards_decay_%     0
_reflns_number_total     2517
_reflns_number_gt     1972
_reflns_threshold_expression     I>2\s(I)
_refine_ls_structure_factor_coef     Fsqd
_refine_ls_matrix_type     full
_refine_ls_R_factor_all     0.0526
_refine_ls_R_factor_gt     0.0387
_refine_ls_wR_factor_gt     0.0925
_refine_ls_wR_factor_ref     0.1094
_refine_ls_goodness_of_fit_ref     1.076
_refine_ls_restrained_S_all     1.076
_refine_ls_number_reflns     2517
_refine_ls_number_parameters     148
_refine_ls_number_restraints     0
_refine_ls_hydrogen_treatment     constr
_refine_ls_weighting_scheme     calc
_refine_ls_weighting_details
       'calc w = 1/[\s^2^(Fo^2^)+(0.0512P)^2^+0.3651P] where P=(Fo^2^+2Fc^2^)/3'
_atom_sites_solution_hydrogens     geom
_atom_sites_solution_primary     direct
_atom_sites_solution_secondary     difmap
_refine_ls_shift/su_max     0.001
_refine_ls_shift/su_mean     0.000
_refine_diff_density_max     0.378
_refine_diff_density_min     -0.254
_refine_ls_extinction_method     none
_refine_ls_extinction_coef     ?
loop_
    _atom_type_symbol
    _atom_type_description
    _atom_type_scat_dispersion_real
    _atom_type_scat_dispersion_imag
    _atom_type_scat_source
    'C' 'C' 0.0033 0.0016
                         'International Tables Vol C Tables 4.2.6.8 and 6.1.1.4'
    'H' 'H' 0.0000 0.0000
                         'International Tables Vol C Tables 4.2.6.8 and 6.1.1.4'
    'N' 'N' 0.0061 0.0033
                         'International Tables Vol C Tables 4.2.6.8 and 6.1.1.4'
    'O' 'O' 0.0106 0.0060
                         'International Tables Vol C Tables 4.2.6.8 and 6.1.1.4'
    'S' 'S' 0.1246 0.1234
                         'International Tables Vol C Tables 4.2.6.8 and 6.1.1.4'
_computing_data_collection     'APEX2 (Bruker, 2007)'
_computing_cell_refinement     'SAINT (Bruker, 2007)'
_computing_data_reduction     'SAINT (Bruker, 2007)'
_computing_structure_solution     'SHELXS97 (Sheldrick, 2008)'
_computing_structure_refinement     'SHELXL97 (Sheldrick, 2008)'
_computing_molecular_graphics     'X-SEED (Barbour, 2001)'
_computing_publication_material     'publCIF (Westrip, 2008)'
loop_
    _atom_site_type_symbol
    _atom_site_label
    _atom_site_fract_x
    _atom_site_fract_y
    _atom_site_fract_z
    _atom_site_U_iso_or_equiv
    _atom_site_adp_type
    _atom_site_calc_flag
    _atom_site_refinement_flags
    _atom_site_occupancy
    _atom_site_disorder_assembly
    _atom_site_disorder_group
    S S1 1.01421(11) 0.514276(19) 0.28484(5) 0.02112(15) Uani d . 1 . .
    O O1 0.1480(3) 0.32859(6) 0.28304(13) 0.0240(3) Uani d . 1 . .
    H H1 0.2707 0.3544 0.2908 0.036 Uiso calc R 1 . .
    O O2 -0.4004(3) 0.21979(5) 0.53651(13) 0.0238(3) Uani d . 1 . .
    H H2 -0.4152 0.2117 0.6165 0.036 Uiso calc R 1 . .
    N N1 0.6825(4) 0.43087(7) 0.17727(16) 0.0225(4) Uani d . 1 . .
    H H1N 0.5495 0.4056 0.1845 0.027 Uiso calc R 1 . .
    N N2 0.6791(3) 0.44770(6) 0.40159(15) 0.0175(3) Uani d . 1 . .
    H H2N 0.7378 0.4666 0.4760 0.021 Uiso calc R 1 . .
    N N3 0.4854(3) 0.40468(6) 0.40248(15) 0.0169(3) Uani d . 1 . .
    C C1 0.6265(5) 0.39432(9) -0.0504(2) 0.0270(5) Uani d . 1 . .
    H H1A 0.6985 0.3971 -0.1367 0.040 Uiso calc R 1 . .
    H H1B 0.4169 0.4015 -0.0644 0.040 Uiso calc R 1 . .
    H H1C 0.6644 0.3569 -0.0132 0.040 Uiso calc R 1 . .
    C C2 0.7804(5) 0.43673(9) 0.0471(2) 0.0276(5) Uani d . 1 . .
    H H2A 0.9932 0.4309 0.0578 0.033 Uiso calc R 1 . .
    H H2B 0.7371 0.4747 0.0115 0.033 Uiso calc R 1 . .
    C C3 0.7800(4) 0.46113(7) 0.28620(18) 0.0174(4) Uani d . 1 . .
    C C4 0.3905(4) 0.39384(7) 0.51361(17) 0.0162(4) Uani d . 1 . .
    H H4 0.4568 0.4152 0.5920 0.019 Uiso calc R 1 . .
    C C5 0.1834(4) 0.34936(7) 0.51966(18) 0.0154(4) Uani d . 1 . .
    C C6 0.0690(4) 0.31772(7) 0.40586(18) 0.0174(4) Uani d . 1 . .
    C C7 -0.1245(4) 0.27525(8) 0.41357(19) 0.0195(4) Uani d . 1 . .
    H H7 -0.1983 0.2545 0.3352 0.023 Uiso calc R 1 . .
    C C8 -0.2121(4) 0.26265(7) 0.53563(18) 0.0179(4) Uani d . 1 . .
    C C9 -0.1092(4) 0.29412(7) 0.65039(18) 0.0181(4) Uani d . 1 . .
    H H9 -0.1729 0.2864 0.7338 0.022 Uiso calc R 1 . .
    C C10 0.0857(4) 0.33653(7) 0.64102(18) 0.0171(4) Uani d . 1 . .
    H H10 0.1560 0.3577 0.7192 0.021 Uiso calc R 1 . .
loop_
    _atom_site_aniso_label
    _atom_site_aniso_U_11
    _atom_site_aniso_U_22
    _atom_site_aniso_U_33
    _atom_site_aniso_U_12
    _atom_site_aniso_U_13
    _atom_site_aniso_U_23
    S1 0.0235(3) 0.0188(2) 0.0214(2) -0.0054(2) 0.00430(19) 0.00073(18)
    O1 0.0316(9) 0.0240(7) 0.0169(6) -0.0099(6) 0.0059(6) -0.0026(5)
    O2 0.0275(8) 0.0207(7) 0.0225(7) -0.0089(6) 0.0019(6) 0.0036(5)
    N1 0.0235(9) 0.0242(8) 0.0207(8) -0.0087(7) 0.0063(7) -0.0028(7)
    N2 0.0181(8) 0.0176(8) 0.0167(7) -0.0047(6) 0.0022(6) -0.0009(6)
    N3 0.0154(8) 0.0139(7) 0.0211(8) -0.0016(6) 0.0019(6) 0.0017(6)
    C1 0.0302(12) 0.0283(11) 0.0228(10) -0.0037(9) 0.0056(9) -0.0022(8)
    C2 0.0301(12) 0.0332(11) 0.0209(10) -0.0089(10) 0.0081(9) -0.0025(8)
    C3 0.0141(10) 0.0168(9) 0.0209(9) 0.0029(7) 0.0017(7) 0.0019(7)
    C4 0.0151(10) 0.0162(8) 0.0165(9) 0.0004(7) 0.0004(7) -0.0011(7)
    C5 0.0138(9) 0.0133(8) 0.0185(9) 0.0021(7) 0.0006(7) 0.0002(7)
    C6 0.0176(10) 0.0179(9) 0.0166(9) 0.0025(7) 0.0027(7) 0.0007(7)
    C7 0.0208(10) 0.0169(9) 0.0195(9) -0.0012(8) -0.0010(8) -0.0014(7)
    C8 0.0154(10) 0.0139(8) 0.0232(9) -0.0007(7) -0.0005(8) 0.0031(7)
    C9 0.0184(10) 0.0190(9) 0.0168(9) 0.0012(7) 0.0021(7) 0.0033(7)
    C10 0.0180(10) 0.0170(9) 0.0155(8) 0.0015(8) -0.0003(7) -0.0017(7)
loop_
    _geom_bond_atom_site_label_1
    _geom_bond_atom_site_label_2
    _geom_bond_site_symmetry_2
    _geom_bond_distance
    _geom_bond_publ_flag
    S1 C3 . 1.6826(19) ?
    O1 C6 . 1.367(2) ?
    O1 H1 . 0.8400 ?
    O2 C8 . 1.355(2) ?
    O2 H2 . 0.8400 ?
    N1 C3 . 1.333(2) ?
    N1 C2 . 1.458(2) ?
    N1 H1N . 0.8800 ?
    N2 C3 . 1.357(2) ?
    N2 N3 . 1.374(2) ?
    N2 H2N . 0.8800 ?
    N3 C4 . 1.291(2) ?
    C1 C2 . 1.515(3) ?
    C1 H1A . 0.9800 ?
    C1 H1B . 0.9800 ?
    C1 H1C . 0.9800 ?
    C2 H2A . 0.9900 ?
    C2 H2B . 0.9900 ?
    C4 C5 . 1.449(2) ?
    C4 H4 . 0.9500 ?
    C5 C10 . 1.401(2) ?
    C5 C6 . 1.407(2) ?
    C6 C7 . 1.373(3) ?
    C7 C8 . 1.386(3) ?
    C7 H7 . 0.9500 ?
    C8 C9 . 1.400(3) ?
    C9 C10 . 1.379(3) ?
    C9 H9 . 0.9500 ?
    C10 H10 . 0.9500 ?
loop_
    _geom_angle_atom_site_label_1
    _geom_angle_atom_site_label_2
    _geom_angle_atom_site_label_3
    _geom_angle_site_symmetry_1
    _geom_angle_site_symmetry_3
    _geom_angle
    _geom_angle_publ_flag
    C6 O1 H1 . . 109.5 ?
    C8 O2 H2 . . 109.5 ?
    C3 N1 C2 . . 124.66(16) ?
    C3 N1 H1N . . 117.7 ?
    C2 N1 H1N . . 117.7 ?
    C3 N2 N3 . . 120.08(15) ?
    C3 N2 H2N . . 120.0 ?
    N3 N2 H2N . . 120.0 ?
    C4 N3 N2 . . 118.21(15) ?
    C2 C1 H1A . . 109.5 ?
    C2 C1 H1B . . 109.5 ?
    H1A C1 H1B . . 109.5 ?
    C2 C1 H1C . . 109.5 ?
    H1A C1 H1C . . 109.5 ?
    H1B C1 H1C . . 109.5 ?
    N1 C2 C1 . . 109.36(17) ?
    N1 C2 H2A . . 109.8 ?
    C1 C2 H2A . . 109.8 ?
    N1 C2 H2B . . 109.8 ?
    C1 C2 H2B . . 109.8 ?
    H2A C2 H2B . . 108.3 ?
    N1 C3 N2 . . 116.86(17) ?
    N1 C3 S1 . . 123.11(14) ?
    N2 C3 S1 . . 120.03(14) ?
    N3 C4 C5 . . 120.45(16) ?
    N3 C4 H4 . . 119.8 ?
    C5 C4 H4 . . 119.8 ?
    C10 C5 C6 . . 117.04(17) ?
    C10 C5 C4 . . 120.59(16) ?
    C6 C5 C4 . . 122.37(16) ?
    O1 C6 C7 . . 117.76(17) ?
    O1 C6 C5 . . 120.57(17) ?
    C7 C6 C5 . . 121.67(17) ?
    C6 C7 C8 . . 120.03(17) ?
    C6 C7 H7 . . 120.0 ?
    C8 C7 H7 . . 120.0 ?
    O2 C8 C7 . . 116.98(17) ?
    O2 C8 C9 . . 123.01(17) ?
    C7 C8 C9 . . 120.00(17) ?
    C10 C9 C8 . . 119.21(17) ?
    C10 C9 H9 . . 120.4 ?
    C8 C9 H9 . . 120.4 ?
    C9 C10 C5 . . 122.00(17) ?
    C9 C10 H10 . . 119.0 ?
    C5 C10 H10 . . 119.0 ?
loop_
    _geom_torsion_atom_site_label_1
    _geom_torsion_atom_site_label_2
    _geom_torsion_atom_site_label_3
    _geom_torsion_atom_site_label_4
    _geom_torsion_site_symmetry_1
    _geom_torsion_site_symmetry_2
    _geom_torsion_site_symmetry_3
    _geom_torsion_site_symmetry_4
    _geom_torsion
    _geom_torsion_publ_flag
    C3 N2 N3 C4 . . . . -178.76(17) ?
    C3 N1 C2 C1 . . . . 178.52(18) ?
    C2 N1 C3 N2 . . . . -175.78(18) ?
    C2 N1 C3 S1 . . . . 4.9(3) ?
    N3 N2 C3 N1 . . . . 0.0(2) ?
    N3 N2 C3 S1 . . . . 179.30(13) ?
    N2 N3 C4 C5 . . . . 179.27(15) ?
    N3 C4 C5 C10 . . . . 178.30(17) ?
    N3 C4 C5 C6 . . . . -2.4(3) ?
    C10 C5 C6 O1 . . . . 178.39(16) ?
    C4 C5 C6 O1 . . . . -0.9(3) ?
    C10 C5 C6 C7 . . . . -1.5(3) ?
    C4 C5 C6 C7 . . . . 179.20(17) ?
    O1 C6 C7 C8 . . . . -179.83(17) ?
    C5 C6 C7 C8 . . . . 0.1(3) ?
    C6 C7 C8 O2 . . . . -179.15(16) ?
    C6 C7 C8 C9 . . . . 1.6(3) ?
    O2 C8 C9 C10 . . . . 179.01(17) ?
    C7 C8 C9 C10 . . . . -1.8(3) ?
    C8 C9 C10 C5 . . . . 0.3(3) ?
    C6 C5 C10 C9 . . . . 1.3(3) ?
    C4 C5 C10 C9 . . . . -179.39(17) ?
loop_
    _geom_hbond_atom_site_label_D
    _geom_hbond_atom_site_label_H
    _geom_hbond_atom_site_label_A
    _geom_hbond_site_symmetry_A
    _geom_hbond_distance_DH
    _geom_hbond_distance_HA
    _geom_hbond_distance_DA
    _geom_hbond_angle_DHA
    _geom_hbond_publ_flag
    O1 H1 N3 . 0.84 1.84 2.583(2) 147 yes
    O2 H2 O1 4_566 0.84 1.92 2.714(2) 158 yes
data_global
_journal_date_recd_electronic     2008-10-06
_journal_date_accepted     2008-10-12
_journal_name_full     'Acta Crystallographica, Section E'
_journal_year     2008
_journal_volume     64
_journal_issue     11
_journal_page_first     o2123
_journal_page_last     o2123
_journal_paper_category     QO
_journal_coeditor_code     BT2806
_publ_contact_author_name     'Professor Mohd Jamil Maah'
_publ_contact_author_address
;
Department of Chemistry
University Malaya
50603 Kuala  Lumpur
Malaysia
;
_publ_contact_author_email     mjamil@um.edu.my
_publ_contact_author_fax     ?
_publ_contact_author_phone     ?
_publ_section_title
;
2,4-Dihydroxybenzaldehyde 4-ethylthiosemicarbazone
;
loop_
    _publ_author_name
    _publ_author_address
    'Tan, Kong Wai'
;
Department of Chemistry
University of Malaya
50603 Kuala Lumpur
Malaysia
;
    'Ng, Chew Hee'
;
Faculty of Engineering and Science,
Universiti Tunku Abdul Rahman
53300 Kuala Lumpur
Malaysia
;
    'Maah, Mohd Jamil'
;
Department of Chemistry
University of Malaya
50603 Kuala Lumpur
Malaysia
;
    'Ng, Seik Weng'
;
Department of Chemistry
University of Malaya
50603 Kuala Lumpur
Malaysia
;
