# Supplementary material for: 2,4-Dihydroxy­benzaldehyde 4-ethyl­thio­semicarbazone
Source: Acta Crystallogr Sect E Struct Rep Online. 2008 Oct 18;64(Pt 11):o2123. doi: 10.1107/S160053680803300X (PMC2959729; doi:10.1107/S160053680803300X)
Supplement: Supplementary file 2 [file e-64-o2123-Isup2.hkl]

# 
# h,k,l, Fc-squared, Fo-squared, sigma(Fo-squared) and status flag 
# 
data_I
_shelx_title '  P21/n' 
_shelx_refln_list_code          4 
_shelx_F_calc_maximum      169.67 
_exptl_crystal_F_000       504.00 
_reflns_d_resolution_high  0.7699 
 
loop_ 
 _symmetry_equiv_pos_as_xyz 
 'x, y, z' 
 '-x+1/2, y+1/2, -z+1/2' 
 '-x, -y, -z' 
 'x-1/2, -y-1/2, z-1/2' 
 
_cell_length_a     4.6592 
_cell_length_b    24.0667 
_cell_length_c    10.0466 
_cell_angle_alpha  90.000 
_cell_angle_beta   99.060 
_cell_angle_gamma  90.000 
 
_shelx_F_squared_multiplier     1.000 
 
loop_ 
 _refln_index_h 
 _refln_index_k 
 _refln_index_l 
 _refln_F_squared_calc 
 _refln_F_squared_meas 
 _refln_F_squared_sigma 
 _refln_observed_status 
   2   0   0       48.56       46.70      3.75 o 
   4   0   0        0.11        0.27      3.39 o 
   1   1   0     1214.17     1357.58     10.36 o 
   2   1   0     1187.38     1180.97     12.88 o 
   3   1   0      624.57      587.93     10.10 o 
   4   1   0        5.13        2.93      2.44 o 
   5   1   0      138.23      129.00     11.55 o 
   0   2   0      258.16       -0.59      0.39 o 
   1   2   0      111.29       98.49      2.18 o 
   2   2   0      206.22      208.53      4.38 o 
   3   2   0      898.62      983.11     14.14 o 
   4   2   0     1784.58     1836.42     26.98 o 
   5   2   0        7.27        8.86     10.70 o 
   1   3   0      483.89      474.18      5.53 o 
   2   3   0      388.64      422.53      6.20 o 
   3   3   0     2913.65     2965.36     27.40 o 
   4   3   0      525.79      535.61     13.82 o 
   5   3   0      441.09      473.39     27.79 o 
   0   4   0      886.08      962.16      9.61 o 
   1   4   0    11326.74    11504.17    100.43 o 
   2   4   0      147.30      144.84      4.26 o 
   3   4   0        6.84        9.26      1.88 o 
   4   4   0      492.49      453.25     12.80 o 
   5   4   0        1.47        2.65      7.87 o 
   1   5   0    28788.26    29737.05    190.21 o 
   2   5   0     1120.78     1287.49     13.28 o 
   3   5   0        4.37        2.08      1.65 o 
   4   5   0        2.15       -1.79      3.54 o 
   5   5   0        3.89       13.95      8.74 o 
   0   6   0       80.83       64.07      2.63 o 
   1   6   0     5549.06     5632.13     46.30 o 
   2   6   0     1200.04     1254.35     12.93 o 
   3   6   0      236.42      235.81      5.96 o 
   4   6   0       62.64       59.68      7.57 o 
   5   6   0        0.14       -2.65      7.05 o 
   1   7   0      957.91      996.69     13.04 o 
   2   7   0     1528.69     1667.02     20.89 o 
   3   7   0      359.02      357.12     10.27 o 
   4   7   0        4.73        6.54      5.82 o 
   5   7   0      597.61      586.68     31.76 o 
   0   8   0      444.98      451.93     10.59 o 
   1   8   0      680.05      769.51     11.48 o 
   2   8   0     1243.71     1377.76     18.83 o 
   3   8   0        5.57        1.53      2.58 o 
   4   8   0      222.59      211.27      9.63 o 
   5   8   0      169.08      208.61     21.70 o 
   1   9   0       45.38       42.67      5.01 o 
   2   9   0       36.67       32.82      3.57 o 
   3   9   0       71.47       55.20      5.13 o 
   4   9   0        1.57       -4.07      2.71 o 
   5   9   0       99.94       86.49     15.79 o 
   0  10   0      215.13      228.89      6.98 o 
   1  10   0      589.44      617.13     10.86 o 
   2  10   0     4876.86     4861.13     49.25 o 
   3  10   0      174.81      193.96      8.21 o 
   4  10   0        0.04       -0.65      3.32 o 
   5  10   0       26.40        9.95     10.40 o 
   1  11   0       68.04       75.87      4.19 o 
   2  11   0     1245.31     1314.79     19.50 o 
   3  11   0      203.89      219.24     14.60 o 
   4  11   0        2.36        2.96      4.39 o 
   5  11   0        7.90        8.59      9.76 o 
   0  12   0      672.27      640.29     22.06 o 
   1  12   0      633.09      704.34     20.94 o 
   2  12   0      544.71      554.93     12.32 o 
   3  12   0       59.52       69.78      8.68 o 
   4  12   0      169.01      141.00     10.55 o 
   5  12   0        8.11        7.02      8.56 o 
   1  13   0     1383.46     1411.44     19.25 o 
   2  13   0        0.89        1.97      2.24 o 
   3  13   0       66.00       75.98      6.44 o 
   4  13   0        8.82        2.72      4.53 o 
   5  13   0        2.60        0.96      9.58 o 
   0  14   0        2.08        2.57      2.16 o 
   1  14   0      599.05      586.38     14.26 o 
   2  14   0        0.50        0.14      2.76 o 
   3  14   0       19.84       11.64      3.88 o 
   4  14   0        0.60        3.06      4.59 o 
   5  14   0       42.58       16.79     11.51 o 
   1  15   0       35.22       27.22      3.28 o 
   2  15   0       55.32       60.72      9.10 o 
   3  15   0      490.89      476.53     16.16 o 
   4  15   0       82.52       61.54     13.23 o 
   5  15   0       10.30       10.91      9.46 o 
   0  16   0      752.35      775.99     16.90 o 
   1  16   0        2.50        5.98      2.54 o 
   2  16   0      146.59      150.39      8.74 o 
   3  16   0      689.95      658.50     26.05 o 
   4  16   0       95.48      104.27     16.30 o 
   5  16   0       27.41       21.13     11.96 o 
   1  17   0       62.78       66.27      4.72 o 
   2  17   0      191.57      202.49     10.32 o 
   3  17   0      173.70      163.55     10.68 o 
   4  17   0       32.11       27.27     11.69 o 
   5  17   0        0.88        6.75     11.21 o 
   0  18   0     1598.92     1616.19     27.45 o 
   1  18   0      130.48      125.18      6.32 o 
   2  18   0        3.19        1.44      3.50 o 
   3  18   0        3.88        0.82      3.98 o 
   4  18   0      424.68      380.33     26.67 o 
   1  19   0      133.11      138.52      7.66 o 
   2  19   0      138.02      124.60     20.61 o 
   3  19   0        0.03       -0.99      3.92 o 
   4  19   0        0.79        6.93      9.37 o 
   0  20   0        1.42        7.80      3.70 o 
   1  20   0       12.40       17.03      3.13 o 
   2  20   0       32.08       46.25      9.30 o 
   3  20   0       25.52       15.27     10.14 o 
   4  20   0        0.66       -5.27      9.10 o 
   1  21   0      723.76      708.65     13.33 o 
   2  21   0       19.38       23.65      5.58 o 
   3  21   0       52.57       40.35     12.30 o 
   4  21   0      322.71      324.15     27.00 o 
   0  22   0       30.47       24.60      7.59 o 
   1  22   0      150.49      166.88      8.81 o 
   2  22   0        0.31        1.19      4.78 o 
   3  22   0       65.60       60.27     13.83 o 
   4  22   0        3.40      -13.50      9.13 o 
   1  23   0        8.63       12.82      3.86 o 
   2  23   0        1.91        9.41      5.16 o 
   3  23   0      217.51      160.30     19.32 o 
   4  23   0       54.44       40.23     14.13 o 
   0  24   0      557.17      522.78     17.37 o 
   1  24   0       53.46       41.44      5.59 o 
   2  24   0       64.10       64.75      7.00 o 
   3  24   0        9.48       15.70     10.34 o 
   1  25   0       40.50       25.43      5.18 o 
   2  25   0        1.77        2.74      3.95 o 
   3  25   0      129.58      145.20     19.71 o 
   0  26   0      300.28      284.19     20.64 o 
   1  26   0       48.02       50.42      6.41 o 
   2  26   0      393.76      390.90     17.31 o 
   3  26   0       32.14       29.23     12.84 o 
   1  27   0       50.02       45.34      6.58 o 
   2  27   0       31.34       31.16      8.03 o 
   3  27   0       42.60       40.05     13.86 o 
   0  28   0       13.11       15.07      8.62 o 
   1  28   0       25.23       18.09      6.75 o 
   2  28   0      220.57      195.00     19.03 o 
   1  29   0      294.58      293.32     16.24 o 
   2  29   0        5.97       16.85      7.55 o 
   0  30   0       31.40        4.31      8.05 o 
   1  30   0       19.02       26.61      7.70 o 
  -5   0   1       13.39       16.03      8.47 o 
  -3   0   1     1982.67     2195.15     46.56 o 
  -1   0   1     1628.09     1809.76     23.87 o 
   1   0   1       15.39       23.62      3.35 o 
   3   0   1      108.28       89.89     17.54 o 
   5   0   1       48.24       35.95     10.85 o 
  -6   1   1        3.45       -1.08      6.96 o 
  -5   1   1        4.72        7.76      8.45 o 
  -4   1   1        0.73        0.21      3.76 o 
  -3   1   1       59.00       53.83      5.50 o 
  -2   1   1        1.01       -0.15      1.48 o 
  -1   1   1        6.98        8.58      1.23 o 
   0   1   1     2812.51     2898.05     20.31 o 
   1   1   1        1.28        1.38      1.08 o 
   2   1   1     1755.26     1821.60     18.00 o 
   3   1   1      101.40      111.55      6.51 o 
   4   1   1       24.29       25.90      3.68 o 
   5   1   1       32.05       25.85      8.85 o 
  -6   2   1      180.03      191.73     21.91 o 
  -5   2   1      114.82      121.84     11.10 o 
  -4   2   1       42.95       38.20      9.04 o 
  -3   2   1       49.35       51.75      5.52 o 
  -2   2   1     1079.47     1060.14     17.60 o 
  -1   2   1     1160.64     1154.40     23.05 o 
   0   2   1     2239.41     2280.77     22.92 o 
   1   2   1     5771.99     5957.98     45.93 o 
   2   2   1       37.97       38.83      3.43 o 
   3   2   1      865.07      864.04     13.05 o 
   4   2   1      104.59      102.64      5.74 o 
   5   2   1       15.80       16.94      9.07 o 
  -6   3   1        1.02        9.43     11.33 o 
  -5   3   1       96.26       81.99      9.64 o 
  -4   3   1        3.55        2.43      3.76 o 
  -3   3   1      156.86      165.99      6.70 o 
  -2   3   1      204.44      223.46      6.25 o 
  -1   3   1     2075.18     2167.62     19.73 o 
   0   3   1     2337.97     2397.61     25.05 o 
   1   3   1    13163.73    13552.89    104.80 o 
   2   3   1        3.51        3.10      2.37 o 
   3   3   1      442.17      435.47     10.53 o 
   4   3   1      226.29      252.35     12.12 o 
   5   3   1       36.08       23.66     10.01 o 
  -5   4   1        3.44        2.47      5.44 o 
  -4   4   1       40.13       32.76      7.10 o 
  -3   4   1        4.91        5.50      2.58 o 
  -2   4   1      826.96      964.92     13.72 o 
  -1   4   1      211.64      228.28      4.43 o 
   0   4   1      767.56      785.68      8.52 o 
   1   4   1        0.07        4.13      1.17 o 
   2   4   1      800.17      805.25     11.65 o 
   3   4   1      663.96      645.61     12.49 o 
   4   4   1       88.69       76.79      8.15 o 
   5   4   1      167.18      152.25     18.78 o 
  -5   5   1       37.42       40.44     12.21 o 
  -4   5   1      179.24      177.80     10.65 o 
  -3   5   1      233.03      257.29     10.36 o 
  -2   5   1     1488.20     1656.96     19.48 o 
  -1   5   1     8483.80     8776.78     83.13 o 
   0   5   1     1426.12     1419.48     13.76 o 
   1   5   1     1167.32     1220.72     11.90 o 
   2   5   1       82.22       75.76      4.02 o 
   3   5   1      181.52      173.57      6.43 o 
   4   5   1      103.32      118.22      9.63 o 
   5   5   1      165.20      143.85     12.08 o 
  -5   6   1        5.63       -0.48      7.96 o 
  -4   6   1      141.64      131.63      9.87 o 
  -3   6   1       21.16       24.34      4.97 o 
  -2   6   1     2377.57     2572.43     34.02 o 
  -1   6   1      336.21      356.61      5.52 o 
   0   6   1      793.09      790.54      9.53 o 
   1   6   1     7409.01     7693.33     60.64 o 
   2   6   1      880.80      890.57     12.68 o 
   3   6   1      207.19      214.46      7.05 o 
   4   6   1       98.35       92.13      8.95 o 
   5   6   1        0.16       -6.93      4.62 o 
  -5   7   1       40.21       28.66     10.97 o 
  -4   7   1       62.51       61.99      7.57 o 
  -3   7   1      326.10      329.75     17.98 o 
  -2   7   1      242.64      236.34      8.69 o 
  -1   7   1      154.25      163.90      3.87 o 
   0   7   1      772.81      777.80     13.54 o 
   1   7   1      445.69      446.28      7.89 o 
   2   7   1      302.22      321.37      6.24 o 
   3   7   1       73.94       91.53      4.28 o 
   4   7   1      101.92      103.42      9.53 o 
   5   7   1       27.24       31.80      7.54 o 
  -5   8   1       63.68       55.09     13.11 o 
  -4   8   1      200.06      179.37     11.24 o 
  -3   8   1        0.20        0.51      3.12 o 
  -2   8   1      479.31      597.45     14.21 o 
  -1   8   1      219.32      239.28      5.09 o 
   0   8   1      235.93      243.39      6.24 o 
   1   8   1      266.33      271.87      6.36 o 
   2   8   1    11227.23    11620.06     81.41 o 
   3   8   1      282.24      306.12     12.45 o 
   4   8   1      237.08      268.66     13.86 o 
   5   8   1      402.73      363.12     17.72 o 
  -5   9   1      154.96      130.46     18.11 o 
  -4   9   1        4.04        1.42      3.90 o 
  -3   9   1      337.17      325.51     16.21 o 
  -2   9   1      121.54      138.51      8.98 o 
  -1   9   1     1558.34     1551.53     27.18 o 
   0   9   1       86.94       86.28      3.09 o 
   1   9   1       29.54       34.90      2.86 o 
   2   9   1       64.11       62.88      3.78 o 
   3   9   1      330.37      308.50     11.85 o 
   4   9   1      652.56      688.62     21.93 o 
   5   9   1        1.57        0.58      6.06 o 
  -5  10   1       73.69       63.14     14.22 o 
  -4  10   1      283.75      254.03     12.97 o 
  -3  10   1       59.05       50.14     14.00 o 
  -2  10   1     3592.72     3506.82     51.22 o 
  -1  10   1     2236.73     2615.58     50.09 o 
   0  10   1     3387.92     3445.18     27.38 o 
   1  10   1      695.42      709.41     11.49 o 
   2  10   1      629.03      698.72     12.61 o 
   3  10   1       96.61       97.59      6.31 o 
   4  10   1       41.20       40.82      7.49 o 
   5  10   1        7.63        0.39      5.92 o 
  -5  11   1       52.22       63.89     15.16 o 
  -4  11   1        3.19        2.59      4.54 o 
  -3  11   1      825.62      784.01     34.91 o 
  -2  11   1      483.14      574.57     15.01 o 
  -1  11   1     1820.23     1931.06     27.70 o 
   0  11   1       98.53       98.44      5.58 o 
   1  11   1      110.68       98.48      5.58 o 
   2  11   1     2171.13     2238.59     21.45 o 
   3  11   1      515.45      494.28     12.65 o 
   4  11   1       26.47       32.60      7.16 o 
   5  11   1       28.44       16.64     10.22 o 
  -5  12   1        8.28       14.62     10.55 o 
  -4  12   1        3.12       11.31      4.88 o 
  -3  12   1       38.99       45.73      6.33 o 
  -2  12   1      323.30      306.70     14.87 o 
  -1  12   1        5.17        3.69      1.78 o 
   0  12   1     1585.86     1509.25     14.14 o 
   1  12   1      720.45      729.81     12.46 o 
   2  12   1       83.68       77.26      4.66 o 
   3  12   1      253.20      269.19      9.77 o 
   4  12   1      218.73      239.89     14.53 o 
   5  12   1       14.78       11.09     10.43 o 
  -5  13   1      262.41      268.79     25.22 o 
  -4  13   1       51.91       34.91      6.95 o 
  -3  13   1      130.13      134.97      9.43 o 
  -2  13   1       30.19       24.09      4.31 o 
  -1  13   1        1.83       -0.23      1.51 o 
   0  13   1        0.10        2.69      1.32 o 
   1  13   1     1473.27     1496.05     19.70 o 
   2  13   1       27.50       33.35      2.78 o 
   3  13   1     4387.94     4294.86     46.95 o 
   4  13   1        7.80        5.78      9.96 o 
   5  13   1       54.99       67.63     16.39 o 
  -5  14   1       25.40       10.49     11.21 o 
  -4  14   1      303.69      354.18     16.03 o 
  -3  14   1        0.19        7.14      7.84 o 
  -2  14   1      728.48      694.01     17.47 o 
  -1  14   1       20.84       32.75      3.29 o 
   0  14   1      867.98      926.07     11.13 o 
   1  14   1      115.06      107.05      7.18 o 
   2  14   1       14.36        9.36      3.01 o 
   3  14   1        0.84        5.99      3.83 o 
   4  14   1      384.59      377.85     17.77 o 
   5  14   1      101.31       87.94     17.78 o 
  -5  15   1      199.46      180.94     22.30 o 
  -4  15   1       59.18       56.97      8.43 o 
  -3  15   1     1701.10     1649.26     32.19 o 
  -2  15   1       34.05       26.26      4.77 o 
  -1  15   1     1520.00     1406.24     18.87 o 
   0  15   1     1032.19     1142.37     18.80 o 
   1  15   1     1229.56     1170.02     17.86 o 
   2  15   1      367.39      349.28     10.28 o 
   3  15   1        8.77        1.68      6.51 o 
   4  15   1        1.45        4.21      5.46 o 
   5  15   1       78.17       79.80     17.51 o 
  -5  16   1       81.52       64.98     16.39 o 
  -4  16   1      240.25      259.04     25.90 o 
  -3  16   1       99.53       98.98      8.91 o 
  -2  16   1      276.74      233.98     10.78 o 
  -1  16   1      138.83      163.79      7.96 o 
   0  16   1     2386.14     2479.76     21.83 o 
   1  16   1       78.73       86.30      5.41 o 
   2  16   1      578.88      538.63     13.03 o 
   3  16   1      320.31      309.71     11.01 o 
   4  16   1       27.45       42.05     12.43 o 
   5  16   1        9.72       -3.53      9.88 o 
  -5  17   1      160.22      103.76     19.02 o 
  -4  17   1        1.03       -5.08      4.73 o 
  -3  17   1      103.88      163.83     24.79 o 
  -2  17   1      145.41      153.38      9.44 o 
  -1  17   1      417.17      380.15     10.90 o 
   1  17   1     1069.64     1043.54     15.43 o 
   2  17   1       66.49       62.78      5.55 o 
   3  17   1       14.69       30.33      7.24 o 
   4  17   1       96.22       70.75     10.17 o 
  -4  18   1      188.66      234.79     14.47 o 
  -3  18   1       43.63       19.90      6.90 o 
  -2  18   1      346.28      329.86     13.20 o 
  -1  18   1       35.66       29.78      5.77 o 
   0  18   1      177.88      185.14      6.31 o 
   1  18   1       12.67       11.92      2.65 o 
   2  18   1      704.14      676.91     15.42 o 
   3  18   1        9.56        8.72      5.35 o 
   4  18   1     1371.06     1325.82     50.27 o 
  -4  19   1       10.93        8.41      9.46 o 
  -3  19   1      631.34      663.10     20.90 o 
  -2  19   1        0.10        3.82      3.63 o 
  -1  19   1      160.19      159.78      9.58 o 
   0  19   1        2.84        6.75      2.33 o 
   1  19   1      172.36      184.44      6.10 o 
   2  19   1        3.28        4.96      3.21 o 
   3  19   1       75.60       73.45     10.19 o 
   4  19   1       34.29        6.93     10.04 o 
  -4  20   1      523.99      492.35     30.95 o 
  -3  20   1       36.49       19.86      6.10 o 
  -2  20   1     1063.85      953.64     23.96 o 
  -1  20   1       12.36       11.31      3.33 o 
   0  20   1      928.19      899.48     14.53 o 
   1  20   1       80.46      102.61     10.93 o 
   2  20   1      292.48      277.02     10.44 o 
   3  20   1        0.24       -1.35      4.96 o 
   4  20   1       28.85       23.75     11.93 o 
  -4  21   1        0.13        5.12      9.70 o 
  -3  21   1        9.99        8.75      5.98 o 
  -2  21   1        6.63        8.99      4.08 o 
  -1  21   1      322.25      331.12     14.01 o 
   0  21   1      560.28      611.19     15.60 o 
   1  21   1     2441.74     2348.78     35.50 o 
   2  21   1      150.28      150.91     22.08 o 
   3  21   1       70.17       52.38     12.87 o 
   4  21   1       84.87       46.41     14.01 o 
  -4  22   1      211.31      184.14     22.09 o 
  -3  22   1       10.00       10.78      5.74 o 
  -2  22   1       77.15       81.51      8.67 o 
  -1  22   1       77.01       79.29      7.64 o 
   0  22   1      756.40      769.17     14.13 o 
   1  22   1       49.45       69.41      8.65 o 
   2  22   1       93.23      101.00      7.86 o 
   3  22   1        0.05       -0.63      8.59 o 
   4  22   1        3.58        1.63     10.13 o 
  -4  23   1        0.02       -5.39      9.31 o 
  -3  23   1      173.33      141.39     11.69 o 
  -2  23   1        8.05       22.15      6.14 o 
  -1  23   1      240.94      206.48     13.00 o 
   0  23   1       24.58       33.59      4.19 o 
   1  23   1       95.34       79.66      5.78 o 
   2  23   1        6.68        5.87      5.07 o 
   3  23   1      203.12      249.60     22.84 o 
  -3  24   1        0.02       -4.31      4.93 o 
  -2  24   1       94.98      101.51     20.78 o 
  -1  24   1       12.91       18.22      4.54 o 
   0  24   1        4.97        5.59      3.55 o 
   1  24   1        0.67        3.39      3.03 o 
   2  24   1       56.28       46.55      8.10 o 
   3  24   1       22.11       25.62     12.33 o 
  -3  25   1      229.80      228.11     22.87 o 
  -2  25   1       36.68       35.07      7.25 o 
  -1  25   1      982.79      962.71     20.79 o 
   0  25   1       22.55       21.73      4.75 o 
   1  25   1       44.35       44.39      6.08 o 
   2  25   1      208.61      227.07     14.50 o 
   3  25   1      129.57      107.95     18.14 o 
  -3  26   1       21.30       25.62     12.12 o 
  -2  26   1        3.86        8.27      5.81 o 
  -1  26   1      213.12      246.62     14.37 o 
   0  26   1      534.21      545.35     15.67 o 
   1  26   1       24.88       20.47      4.98 o 
   2  26   1      489.52      485.20     20.20 o 
   3  26   1       80.75      100.68     12.57 o 
  -3  27   1       30.27       53.95     14.89 o 
  -2  27   1        1.74        1.11      4.23 o 
  -1  27   1      477.37      513.49     19.60 o 
   0  27   1      115.10      123.62      8.72 o 
   1  27   1        5.83        1.77      4.74 o 
   2  27   1      106.16      122.34     12.20 o 
  -2  28   1       38.28       39.04      6.91 o 
  -1  28   1        2.94       14.36      5.10 o 
   0  28   1       32.75       35.81      9.39 o 
   1  28   1        8.32        8.66      5.61 o 
   2  28   1       91.55      118.26     12.27 o 
  -2  29   1       11.00       13.23      5.55 o 
  -1  29   1       13.00        8.93      5.25 o 
   0  29   1       25.35       24.92      7.03 o 
   1  29   1        6.31        5.82      8.32 o 
   2  29   1       34.87       42.13     12.99 o 
  -1  30   1        0.03        0.00      7.73 o 
   0  30   1       42.17       39.59      8.49 o 
   1  30   1       16.16       32.91     11.33 o 
   0  31   1       74.61       88.23     11.93 o 
  -6   0   2      157.35      193.06     21.40 o 
  -4   0   2      476.67      432.74     21.37 o 
  -2   0   2     1280.13     1245.56     27.33 o 
   0   0   2      975.59      969.09     12.21 o 
   2   0   2      365.71      360.27     10.56 o 
   4   0   2      582.34      553.53     17.40 o 
  -6   1   2       27.07       28.93     12.33 o 
  -5   1   2      221.22      207.24     28.96 o 
  -4   1   2       87.40      103.88     16.71 o 
  -3   1   2      573.82      581.93     19.10 o 
  -2   1   2       23.37       27.97      2.48 o 
  -1   1   2     3635.12     3644.76     40.46 o 
   0   1   2        9.60        7.19      0.99 o 
   1   1   2     4826.14     4847.58     40.95 o 
   2   1   2       15.37       26.89      2.82 o 
   3   1   2      305.83      300.25      7.92 o 
   4   1   2       15.46       13.75      3.80 o 
   5   1   2        0.43       -5.52      7.26 o 
  -6   2   2       14.84        2.96     10.44 o 
  -5   2   2        0.93        0.52      4.80 o 
  -4   2   2      491.68      499.07     35.91 o 
  -3   2   2        4.75        1.44      2.24 o 
  -2   2   2     1481.53     1404.54     20.74 o 
  -1   2   2     1145.15     1194.49     12.72 o 
   0   2   2     5103.54     5337.54     41.19 o 
   1   2   2     1156.83     1310.19     15.22 o 
   2   2   2      246.64      220.63      7.10 o 
   3   2   2      104.14      111.41      6.06 o 
   4   2   2      272.64      266.39      9.81 o 
   5   2   2       33.21       14.50      9.95 o 
  -6   3   2       37.23       35.71     13.29 o 
  -5   3   2      436.86      424.21     17.40 o 
  -4   3   2       89.66       87.33      7.83 o 
  -3   3   2     1017.01      959.62     21.88 o 
  -2   3   2       41.29       41.24      3.13 o 
  -1   3   2      926.75      980.48     12.94 o 
   0   3   2      581.62      615.42      9.99 o 
   1   3   2     1467.46     1462.48     16.46 o 
   2   3   2      258.18      275.39      7.38 o 
   3   3   2      310.25      310.61     15.35 o 
   4   3   2      131.60      142.32     10.34 o 
   5   3   2      285.20      262.04     23.05 o 
  -6   4   2      328.70      316.02     26.34 o 
  -5   4   2       84.74       84.24      9.62 o 
  -4   4   2      343.33      375.44     14.03 o 
  -3   4   2       92.43      101.35      5.85 o 
  -2   4   2      997.34      993.35     13.82 o 
  -1   4   2      108.41      139.42      2.80 o 
   0   4   2     2222.28     2401.81     21.30 o 
   1   4   2      521.83      517.30     13.94 o 
   2   4   2     1280.92     1218.19     20.04 o 
   3   4   2       35.78       38.22      5.49 o 
   4   4   2      154.34      150.78     10.70 o 
   5   4   2       64.71       80.44     16.15 o 
  -5   5   2      508.67      535.53     27.38 o 
  -4   5   2       25.38       19.67      4.09 o 
  -3   5   2      707.90      710.71     13.78 o 
  -2   5   2        1.07        0.39      1.68 o 
  -1   5   2       72.95       63.85      2.86 o 
   0   5   2       58.71       62.47      2.68 o 
   1   5   2       14.91       12.59      1.29 o 
   2   5   2      143.01      129.20      5.41 o 
   3   5   2      114.73      127.42      6.31 o 
   4   5   2      278.38      274.49     13.63 o 
   5   5   2      341.37      334.88     23.70 o 
  -5   6   2       14.64       24.41      9.85 o 
  -4   6   2      232.13      234.28      9.36 o 
  -3   6   2      148.26      147.03     12.00 o 
  -2   6   2     1426.63     1446.04     17.09 o 
  -1   6   2       12.85       15.23      1.98 o 
   0   6   2     9724.36     9862.82     74.69 o 
   1   6   2       49.90       33.73      4.62 o 
   2   6   2      275.04      268.17      5.94 o 
   3   6   2      108.50       92.32      5.62 o 
   4   6   2        0.64        2.84     10.50 o 
   5   6   2       31.28       46.75      9.15 o 
  -5   7   2       17.26        7.65      8.80 o 
  -4   7   2       11.78       12.67      4.72 o 
  -3   7   2      214.09      215.05     24.38 o 
  -2   7   2      400.90      404.18     11.70 o 
  -1   7   2     1759.49     1790.06     21.99 o 
   0   7   2      185.28      219.82      5.04 o 
   1   7   2     3334.12     3455.88     31.00 o 
   2   7   2      918.29      987.94     12.26 o 
   3   7   2       34.26       40.94      5.36 o 
   4   7   2       11.71        9.38      6.58 o 
   5   7   2       51.00       70.70     10.47 o 
  -5   8   2       11.27       18.47     10.13 o 
  -4   8   2      457.27      419.16     16.36 o 
  -3   8   2      318.76      335.39     12.71 o 
  -2   8   2      402.55      383.44     11.66 o 
  -1   8   2        0.54        1.18      0.86 o 
   0   8   2       94.98      100.16      3.69 o 
   1   8   2      138.74      134.75      4.30 o 
   2   8   2     1622.17     1642.00     17.09 o 
   3   8   2      346.36      370.27      9.92 o 
   4   8   2      376.05      422.76     21.68 o 
   5   8   2       25.52       29.37      8.20 o 
  -5   9   2      224.32      199.45     20.76 o 
  -4   9   2      329.37      299.45     22.86 o 
  -3   9   2      245.20      250.58     11.27 o 
  -2   9   2      222.33      247.34     15.28 o 
  -1   9   2      150.55      168.27      3.56 o 
   0   9   2       90.07      103.95      3.97 o 
   1   9   2      741.87      744.72     11.12 o 
   2   9   2     1228.34     1235.95     14.36 o 
   3   9   2      509.87      499.85     17.04 o 
   4   9   2       25.49       33.39      7.23 o 
   5   9   2        2.02       10.40      7.00 o 
  -5  10   2        1.53       -1.77      5.36 o 
  -4  10   2      796.58      797.50     36.33 o 
  -3  10   2       91.60       94.38      7.84 o 
  -2  10   2      185.61      156.33      7.90 o 
  -1  10   2       36.40       43.11      2.77 o 
   0  10   2       50.69       69.38      3.57 o 
   1  10   2     1144.12     1185.39     15.41 o 
   2  10   2      124.05      127.30      4.85 o 
   3  10   2      163.20      152.00      8.49 o 
   4  10   2       64.57       53.47      8.17 o 
   5  10   2       43.90       45.17      8.88 o 
  -5  11   2       13.51        7.72      5.89 o 
  -4  11   2        0.84       -1.19      3.87 o 
  -3  11   2      170.42      156.04     30.85 o 
  -2  11   2       54.88       45.98     11.20 o 
  -1  11   2     5039.68     5315.88     39.00 o 
   0  11   2       34.03       42.37      2.76 o 
   1  11   2      313.68      334.92      7.74 o 
   2  11   2     1154.95     1124.28     13.95 o 
   3  11   2      112.01      113.39      9.45 o 
   4  11   2        0.53       -4.81      5.02 o 
   5  11   2        0.18        3.50      6.38 o 
  -5  12   2       46.20       38.85      8.03 o 
  -4  12   2       32.70       23.56      6.21 o 
  -3  12   2      150.10      140.42      9.41 o 
  -2  12   2       73.02       83.60     17.27 o 
  -1  12   2       71.54       71.73      3.07 o 
   0  12   2      644.57      611.31      9.63 o 
   1  12   2      252.11      280.30      6.57 o 
   2  12   2      491.36      468.23     10.73 o 
   3  12   2      203.24      222.11     19.11 o 
   4  12   2       27.99       17.45      6.53 o 
   5  12   2      181.42      227.88     16.63 o 
  -5  13   2       10.03       -2.73      5.42 o 
  -4  13   2        3.01        6.30      4.70 o 
  -3  13   2      172.77      151.39     12.64 o 
  -2  13   2      306.08      274.42     10.96 o 
  -1  13   2       19.29       21.12      2.13 o 
   0  13   2      276.11      297.73      6.63 o 
   1  13   2      333.10      338.60      7.45 o 
   2  13   2      221.44      218.50      6.11 o 
   3  13   2     2052.20     2045.54     38.84 o 
   4  13   2      104.12      117.77     20.07 o 
   5  13   2        5.71       12.95      7.51 o 
  -5  14   2        0.85        2.00      6.07 o 
  -4  14   2       20.06       14.24      5.56 o 
  -3  14   2      361.56      311.50     13.60 o 
  -2  14   2        0.52        2.04      2.87 o 
  -1  14   2      473.33      509.18      8.32 o 
   0  14   2        0.15        0.75      1.85 o 
   1  14   2      255.08      269.95      9.87 o 
   2  14   2     1009.54     1034.70     14.05 o 
   3  14   2      598.94      622.08     20.65 o 
   4  14   2        6.23       17.33      6.67 o 
   5  14   2      111.27      107.70     13.27 o 
  -5  15   2        0.46        0.37      6.44 o 
  -4  15   2        2.80        0.19      4.66 o 
  -3  15   2      528.02      432.75     27.67 o 
  -2  15   2       74.87       99.69     13.40 o 
  -1  15   2      106.75      120.47      4.44 o 
   0  15   2     1681.24     1691.53     21.45 o 
   1  15   2      735.70      686.78     11.50 o 
   2  15   2      429.04      457.05     11.61 o 
   3  15   2        7.11        6.13      5.10 o 
   4  15   2        3.52       11.28      8.89 o 
   5  15   2        3.44        4.03      7.33 o 
  -5  16   2        0.00        7.35     10.67 o 
  -4  16   2        5.05        3.14      4.99 o 
  -3  16   2       41.43       33.79      6.47 o 
  -2  16   2      733.83      663.89     46.74 o 
  -1  16   2       53.97       53.85      3.45 o 
   0  16   2      280.47      307.72     10.75 o 
   1  16   2     1010.75     1011.94     14.70 o 
   2  16   2       59.04       51.11      4.97 o 
   3  16   2      126.84      164.48     12.29 o 
   4  16   2      184.70      167.46     14.20 o 
  -5  17   2        0.12       -5.33      9.04 o 
  -4  17   2       28.46       28.84      6.99 o 
  -3  17   2      140.48      122.52      9.98 o 
  -2  17   2        2.26       -1.07      3.03 o 
  -1  17   2       17.53       17.35      2.97 o 
   0  17   2      762.86      758.06     10.93 o 
   1  17   2        6.59       10.06      2.57 o 
   2  17   2        4.12        4.98      3.03 o 
   3  17   2        1.09       -3.13      4.78 o 
   4  17   2      493.06      555.16     39.30 o 
  -4  18   2       36.65       21.82      6.40 o 
  -3  18   2        0.00        2.73      4.31 o 
  -2  18   2       13.09       15.58      4.77 o 
  -1  18   2       21.33       19.85      5.21 o 
   0  18   2      268.18      260.14      6.58 o 
   1  18   2     1107.60     1114.07     16.36 o 
   2  18   2        4.45        3.99      4.83 o 
   3  18   2      435.48      385.46     17.36 o 
   4  18   2      190.05      167.17     15.13 o 
  -4  19   2       11.11       12.67      6.32 o 
  -3  19   2       84.03       92.32      9.25 o 
  -2  19   2      377.60      342.57     30.45 o 
  -1  19   2       52.97       54.84      6.62 o 
   0  19   2      465.42      451.23      8.89 o 
   1  19   2      538.06      543.04     15.33 o 
   2  19   2        2.36        0.95      5.20 o 
   3  19   2       16.22       28.69      7.55 o 
   4  19   2      959.39      870.27     42.78 o 
  -4  20   2       20.90       24.13      7.49 o 
  -3  20   2       18.10       25.31      6.22 o 
  -2  20   2      243.00      205.41     18.65 o 
  -1  20   2      269.65      248.18     11.75 o 
   0  20   2      313.13      320.76      7.83 o 
   1  20   2      415.70      411.18      9.20 o 
   2  20   2       89.73       87.39      7.56 o 
   3  20   2      118.36      117.38     11.89 o 
   4  20   2        4.05        1.80      7.15 o 
  -4  21   2        2.55        7.05      6.22 o 
  -3  21   2       26.99       15.92      5.82 o 
  -2  21   2       15.67       15.12      6.25 o 
  -1  21   2       89.22      130.87      9.66 o 
   0  21   2      621.28      665.30     11.47 o 
   1  21   2        7.13        6.59      3.40 o 
   2  21   2      151.09      147.97      9.33 o 
   3  21   2      110.50      116.25     12.27 o 
   4  21   2        5.63       -3.24      7.30 o 
  -4  22   2       18.45       20.10     12.36 o 
  -3  22   2      151.50      119.13     11.11 o 
  -2  22   2      213.72      207.19     12.54 o 
  -1  22   2      267.59      264.14     15.82 o 
   0  22   2      129.97      157.32      8.28 o 
   1  22   2       93.20       98.31      5.61 o 
   2  22   2      209.62      193.40     10.64 o 
   3  22   2      102.48      118.49     12.50 o 
   4  22   2        0.01       -4.58     11.21 o 
  -4  23   2       16.84       14.13     12.15 o 
  -3  23   2      136.37      106.53     18.49 o 
  -2  23   2       43.05       32.29      6.64 o 
  -1  23   2      297.30      295.36     11.24 o 
   0  23   2      352.33      353.01     11.87 o 
   1  23   2        8.14        8.41      2.98 o 
   2  23   2       16.07       25.54      5.76 o 
   3  23   2      341.29      391.82     19.26 o 
  -3  24   2        0.69        2.85      5.51 o 
  -2  24   2      178.33      188.70     19.80 o 
  -1  24   2      103.64      104.06      7.84 o 
   0  24   2      352.05      344.05     12.33 o 
   1  24   2       27.98       29.02      4.31 o 
   2  24   2      227.55      256.17     15.55 o 
   3  24   2      175.57      194.10     28.63 o 
  -3  25   2       72.84       89.77     10.85 o 
  -2  25   2       71.71       73.04      9.82 o 
  -1  25   2       39.55       45.43     10.92 o 
   0  25   2        0.84        4.51      3.68 o 
   1  25   2       65.39       69.46      8.90 o 
   2  25   2      180.75      158.03     12.80 o 
   3  25   2       42.36       52.22      9.98 o 
  -3  26   2        0.86       -1.07      5.75 o 
  -2  26   2      300.39      307.52     26.78 o 
  -1  26   2      591.70      559.06     17.61 o 
   0  26   2      174.64      155.06      9.34 o 
   1  26   2       76.36       73.90      9.15 o 
   2  26   2        0.99        4.32      5.95 o 
   3  26   2        5.62        5.30      7.31 o 
  -3  27   2       81.01       47.67      9.61 o 
  -2  27   2       13.26       10.95      5.00 o 
  -1  27   2      561.32      563.64     22.64 o 
   0  27   2       19.38       20.50      5.26 o 
   1  27   2      213.23      206.14     20.10 o 
   2  27   2      209.80      220.24     21.94 o 
  -2  28   2      247.24      222.97     12.29 o 
  -1  28   2      374.56      359.52     14.00 o 
   0  28   2      129.14      147.62     11.48 o 
   1  28   2       61.32       54.34     12.81 o 
   2  28   2      372.70      453.23     30.05 o 
  -2  29   2       29.89       23.97      6.39 o 
  -1  29   2       98.26       87.84      8.86 o 
   0  29   2        1.06        4.23      4.72 o 
   1  29   2      151.89      148.06     19.23 o 
  -1  30   2       12.27       18.03      8.99 o 
   0  30   2        7.92        6.30      9.58 o 
   1  30   2        8.76       10.49     10.07 o 
  -5   0   3        2.44       -8.11      6.63 o 
  -3   0   3        5.78        7.93      3.16 o 
  -1   0   3     3685.53     3703.73     63.42 o 
   1   0   3     7822.63     7710.00     73.18 o 
   3   0   3        1.32        0.75      4.22 o 
  -6   1   3        0.06        3.16     10.13 o 
  -5   1   3      277.31      304.40     17.63 o 
  -4   1   3       49.13       61.07      9.70 o 
  -3   1   3        0.78       -0.85      2.09 o 
  -2   1   3      277.09      294.12      6.38 o 
  -1   1   3      113.94      108.89      3.88 o 
   0   1   3     2682.49     2771.51     22.23 o 
   1   1   3      532.81      545.93      6.90 o 
   2   1   3      751.41      752.78     18.85 o 
   3   1   3       30.40       31.57      4.13 o 
   4   1   3      448.75      441.31     24.89 o 
  -6   2   3      164.73      162.71     20.34 o 
  -5   2   3      220.59      220.02     13.18 o 
  -4   2   3        2.89        9.85      4.09 o 
  -3   2   3       24.04       22.01      3.36 o 
  -2   2   3       57.41       60.15      3.24 o 
  -1   2   3       74.32       85.36      3.73 o 
   0   2   3       53.16       51.94      2.37 o 
   1   2   3      208.95      187.97      3.66 o 
   2   2   3      990.20      987.47     15.67 o 
   3   2   3      242.44      263.74      9.74 o 
   4   2   3      628.94      616.82     15.52 o 
  -6   3   3       22.95       28.90     12.66 o 
  -5   3   3       16.72       21.35      6.40 o 
  -4   3   3       39.53       34.17      4.86 o 
  -3   3   3        6.64        3.18      2.23 o 
  -2   3   3      209.64      196.72      5.82 o 
  -1   3   3      137.60      130.13      4.08 o 
   0   3   3        0.76        0.13      1.04 o 
   1   3   3     1468.67     1558.59     15.43 o 
   2   3   3       66.93       87.20      5.01 o 
   3   3   3        0.16       -3.11      2.40 o 
   4   3   3     1560.74     1609.71     45.66 o 
  -5   4   3       61.01       51.63      9.70 o 
  -4   4   3       83.66       92.63      8.01 o 
  -3   4   3       19.77       23.79      3.37 o 
  -2   4   3      258.51      248.60      6.40 o 
  -1   4   3     1394.10     1451.05     13.14 o 
   0   4   3      841.26      850.55     16.89 o 
   1   4   3      397.91      425.64      7.19 o 
   2   4   3      322.57      309.11      8.50 o 
   3   4   3      489.32      466.82     12.61 o 
   4   4   3      147.13      145.94     15.34 o 
   5   4   3      102.49       97.37     16.64 o 
  -5   5   3        6.17        7.65      8.05 o 
  -4   5   3       19.55       31.69      4.63 o 
  -3   5   3      122.82      125.52      6.09 o 
  -2   5   3      693.38      727.72      9.19 o 
  -1   5   3      531.88      528.43      8.87 o 
   0   5   3     5766.69     5874.60     69.59 o 
   1   5   3      664.78      709.52      9.74 o 
   2   5   3      168.93      149.40      6.26 o 
   3   5   3        2.85        0.58      2.69 o 
   4   5   3       31.84       40.60      8.72 o 
   5   5   3       88.24       73.66     10.43 o 
  -5   6   3        1.14        1.42      7.84 o 
  -4   6   3       24.70       21.08      4.15 o 
  -3   6   3      170.58      180.71      9.84 o 
  -2   6   3      585.85      549.23      7.63 o 
  -1   6   3       97.35      108.28      4.86 o 
   0   6   3     3926.12     3990.20     35.60 o 
   1   6   3     1444.79     1441.91     15.33 o 
   2   6   3        0.83        5.93      2.37 o 
   3   6   3      627.49      618.97     13.93 o 
   4   6   3       83.25       96.85     16.18 o 
   5   6   3       26.08       15.97      7.26 o 
  -5   7   3      365.85      368.46     24.80 o 
  -4   7   3       62.15       60.27      5.70 o 
  -3   7   3      535.43      531.27     11.65 o 
  -2   7   3       46.65       47.22      3.04 o 
  -1   7   3       53.01       55.44      3.31 o 
   0   7   3       17.28       15.66      2.45 o 
   1   7   3        6.49        1.76      1.48 o 
   2   7   3      696.20      726.01     13.62 o 
   3   7   3     2830.12     2826.49     34.53 o 
   4   7   3      253.77      269.04     14.57 o 
   5   7   3       11.36       11.28      6.97 o 
  -5   8   3       97.12       83.58     10.51 o 
  -4   8   3       31.22       36.72      7.20 o 
  -3   8   3      178.15      156.30     23.31 o 
  -2   8   3      156.07      154.43      4.78 o 
  -1   8   3      302.17      297.96      6.98 o 
   0   8   3      282.06      345.27      7.45 o 
   1   8   3      438.53      520.75      7.22 o 
   2   8   3        1.81       -1.16      1.98 o 
   3   8   3     1428.23     1460.10     26.84 o 
   4   8   3      160.99      150.22     11.99 o 
   5   8   3       59.11       57.15     11.42 o 
  -5   9   3       49.68       57.91      9.48 o 
  -4   9   3        0.17       -3.36      3.89 o 
  -3   9   3      438.03      436.20     15.03 o 
  -2   9   3      313.14      322.48      6.91 o 
  -1   9   3      672.65      687.70     11.35 o 
   0   9   3       56.23       62.20      4.98 o 
   1   9   3       10.08        3.52      1.29 o 
   2   9   3      365.85      375.26      7.27 o 
   3   9   3      784.90      803.92     22.37 o 
   4   9   3       43.12       40.07      8.01 o 
   5   9   3       19.53       21.54      7.87 o 
  -5  10   3       19.05       20.11      7.10 o 
  -4  10   3       17.41       19.39      7.58 o 
  -3  10   3       44.21       54.18      9.18 o 
  -2  10   3      302.83      304.73      6.80 o 
  -1  10   3     1678.76     1772.19     20.97 o 
   0  10   3      879.23      830.64     12.23 o 
   1  10   3        1.40       -0.25      1.22 o 
   2  10   3      571.04      593.69      9.49 o 
   3  10   3       79.44       94.71     22.78 o 
   4  10   3      134.79      138.79     12.04 o 
   5  10   3       60.93       54.17      9.98 o 
  -5  11   3       11.39       14.58     13.09 o 
  -4  11   3      189.13      176.24     12.03 o 
  -3  11   3      354.36      324.60     13.52 o 
  -2  11   3       37.28       40.62      6.55 o 
  -1  11   3     3600.84     3603.08     35.33 o 
   0  11   3       72.39       88.89      5.30 o 
   1  11   3      160.08      145.42      4.49 o 
   2  11   3      573.58      569.25     11.75 o 
   3  11   3      160.69      145.67     15.85 o 
   4  11   3        0.70        0.64      5.10 o 
   5  11   3        5.64        9.68      7.67 o 
  -5  12   3        1.39       -0.49      5.25 o 
  -4  12   3     1395.90     1445.60     38.64 o 
  -3  12   3        1.33        3.93      3.58 o 
  -2  12   3      509.94      509.78     15.17 o 
  -1  12   3        7.59       14.59      2.61 o 
   0  12   3        6.54        1.39      1.79 o 
   1  12   3      261.77      237.67      5.90 o 
   2  12   3     1513.76     1526.98     17.38 o 
   3  12   3      176.40      174.21     11.95 o 
   4  12   3      189.01      209.35     14.84 o 
   5  12   3       15.27       21.29      9.84 o 
  -5  13   3       24.84       30.31     11.21 o 
  -4  13   3       14.03       12.09      5.71 o 
  -3  13   3      394.04      394.76     15.12 o 
  -2  13   3       73.48       62.07      6.34 o 
  -1  13   3        0.09       -0.83      1.23 o 
   0  13   3       25.75       32.32      2.91 o 
   1  13   3      288.40      291.68      6.80 o 
   2  13   3     1591.30     1545.57     22.42 o 
   3  13   3       60.79       48.07      7.89 o 
   4  13   3        3.69        6.44      6.12 o 
   5  13   3       25.29       19.87      9.11 o 
  -5  14   3       56.02       40.67      8.68 o 
  -4  14   3      174.76      184.65     12.97 o 
  -3  14   3       18.91       11.33     14.68 o 
  -2  14   3      545.64      529.25     16.11 o 
  -1  14   3        0.10        1.50      1.43 o 
   0  14   3       95.78       81.31      4.18 o 
   1  14   3      356.45      376.45      8.08 o 
   2  14   3     1933.98     1952.17     26.18 o 
   3  14   3        0.23        3.20      4.57 o 
   4  14   3      187.09      178.21     14.36 o 
  -5  15   3      156.68      153.52     13.98 o 
  -4  15   3       37.04       26.44     11.14 o 
  -3  15   3        0.08        1.90      3.78 o 
  -2  15   3      101.66      114.77      8.39 o 
  -1  15   3      441.12      426.11     10.37 o 
   0  15   3       27.54       31.98      2.74 o 
   1  15   3      586.24      530.40      9.92 o 
   2  15   3       71.45       80.26      5.88 o 
   3  15   3       12.74        6.70      6.01 o 
   4  15   3        2.32       -2.71      5.83 o 
  -5  16   3       40.44       16.69      8.15 o 
  -4  16   3      155.16      165.81     22.53 o 
  -3  16   3       21.96       19.44      5.35 o 
  -2  16   3     1937.06     1780.68     32.81 o 
  -1  16   3       88.78      103.04      5.87 o 
   0  16   3      708.16      692.43     10.26 o 
   1  16   3        7.84       13.34      2.67 o 
   2  16   3      339.61      354.46     12.77 o 
   3  16   3       36.80       21.17      6.96 o 
   4  16   3      113.81      114.76     12.77 o 
  -5  17   3      660.06      651.78     38.18 o 
  -4  17   3        2.76       -0.95      4.82 o 
  -3  17   3      805.80      736.79     53.00 o 
  -2  17   3       24.25       20.68      7.52 o 
  -1  17   3      320.81      324.61      9.67 o 
   0  17   3        4.64        3.82      1.96 o 
   1  17   3      960.64      918.42     16.08 o 
   2  17   3        2.41        2.05      3.56 o 
   3  17   3       31.63       17.14      6.94 o 
   4  17   3        0.73       -1.67      6.17 o 
  -4  18   3      170.02      169.87     13.26 o 
  -3  18   3       44.39       38.08      7.00 o 
  -2  18   3      246.20      249.23     31.57 o 
  -1  18   3       13.01        8.87      3.12 o 
   0  18   3      568.67      600.29     12.21 o 
   1  18   3      797.80      804.35     13.67 o 
   2  18   3      185.81      194.27      9.82 o 
   3  18   3        8.00        3.85      5.53 o 
   4  18   3        1.00        2.46     10.47 o 
  -4  19   3       76.44       98.25     11.30 o 
  -3  19   3       95.58       82.28      9.27 o 
  -2  19   3       61.83       69.96     10.40 o 
  -1  19   3      215.05      214.20      8.62 o 
   0  19   3      129.78      124.02      6.02 o 
   1  19   3     2234.10     2255.58     25.61 o 
   2  19   3        2.17       -0.06      3.59 o 
   3  19   3      182.55      173.08     13.61 o 
   4  19   3       18.50       29.08      9.27 o 
  -4  20   3      187.45      168.84     13.78 o 
  -3  20   3       64.49       53.16      8.43 o 
  -2  20   3       13.90        7.66      4.31 o 
  -1  20   3      147.01      127.21      9.74 o 
   0  20   3      247.39      234.41      7.91 o 
   1  20   3      130.80      129.61      6.32 o 
   2  20   3        2.63       -0.72      3.84 o 
   3  20   3       11.45        9.17      6.47 o 
   4  20   3      383.63      417.92     21.69 o 
  -4  21   3       19.35       21.93      7.56 o 
  -3  21   3      473.21      466.17     19.11 o 
  -2  21   3       28.01       21.49      6.03 o 
  -1  21   3      558.51      549.78     18.32 o 
   0  21   3      264.67      245.76      9.02 o 
   1  21   3       54.25       44.88      4.81 o 
   2  21   3      146.04      135.63     12.39 o 
   3  21   3        0.39       -4.88      4.69 o 
  -4  22   3      372.78      360.88     19.30 o 
  -3  22   3        3.20        4.89      5.14 o 
  -2  22   3      269.67      244.99     13.52 o 
  -1  22   3      120.88      137.64     10.59 o 
   0  22   3      407.85      385.31     10.55 o 
   1  22   3      187.06      177.69      8.15 o 
   2  22   3       56.90       51.18      6.75 o 
   3  22   3        1.36       -1.20      5.12 o 
  -4  23   3       79.84       82.19     11.58 o 
  -3  23   3       83.85       85.52     10.43 o 
  -2  23   3       76.27       57.69     11.38 o 
  -1  23   3      580.39      614.34     16.22 o 
   0  23   3      317.78      318.50      9.86 o 
   1  23   3      234.49      238.76     11.11 o 
   2  23   3      220.98      223.31     11.78 o 
   3  23   3        9.63       10.58      7.84 o 
  -3  24   3      293.14      281.10     16.57 o 
  -2  24   3       34.58       48.03     12.48 o 
  -1  24   3        2.15       12.94      4.41 o 
   0  24   3     1387.20     1368.23     21.20 o 
   1  24   3       14.41       18.79      4.95 o 
   2  24   3      297.19      317.86     15.63 o 
   3  24   3        3.22       13.43      6.20 o 
  -3  25   3      134.04      125.43     12.47 o 
  -2  25   3        7.36        8.33      5.67 o 
  -1  25   3       43.55       35.99      5.65 o 
   0  25   3       93.16      101.86      7.78 o 
   1  25   3        0.88        1.17      4.08 o 
   2  25   3       12.52       22.85      6.05 o 
   3  25   3      179.70      200.41     13.11 o 
  -3  26   3       45.65       52.86     10.86 o 
  -2  26   3       71.39       82.46     10.37 o 
  -1  26   3       10.01        5.36      4.41 o 
   0  26   3        0.18       -0.39      4.59 o 
   1  26   3      293.33      292.36     12.82 o 
   2  26   3        3.95       -3.14      5.68 o 
  -2  27   3       41.04       35.08      8.08 o 
  -1  27   3       40.97       34.31      6.14 o 
   0  27   3      259.49      257.54     15.43 o 
   1  27   3       15.56       17.89      6.90 o 
   2  27   3       63.78       65.13     10.61 o 
  -2  28   3       84.40       95.09      9.84 o 
  -1  28   3       32.09       29.20      5.94 o 
   0  28   3      223.85      211.73     14.60 o 
   1  28   3      116.10      117.04     16.70 o 
   2  28   3       21.29       19.32     11.12 o 
  -1  29   3      510.39      503.96     17.13 o 
   0  29   3       63.94       91.30     11.32 o 
   1  29   3       85.34      110.48     18.29 o 
  -1  30   3        0.47       13.56      5.70 o 
   0  30   3      185.24      191.98     19.83 o 
  -4   0   4      963.18      949.11     31.25 o 
  -2   0   4      221.21      302.75      9.57 o 
   0   0   4     1286.39     1271.58     29.81 o 
   2   0   4       87.65       92.67      9.55 o 
   4   0   4       31.31       28.57      8.20 o 
  -5   1   4      323.25      334.38     15.43 o 
  -4   1   4       58.76       72.01      7.28 o 
  -3   1   4      538.56      518.96     14.00 o 
  -2   1   4     1235.80     1354.88     15.44 o 
  -1   1   4     3194.84     3269.35     25.85 o 
   0   1   4        6.41       11.26      1.50 o 
   1   1   4      109.34      110.63      3.34 o 
   2   1   4       64.59       75.83      6.17 o 
   3   1   4       37.67       42.44      9.51 o 
   4   1   4        0.33        2.26      4.42 o 
  -5   2   4      712.02      738.15     36.63 o 
  -4   2   4      628.88      622.21     15.05 o 
  -3   2   4      544.65      572.09     17.38 o 
  -2   2   4       44.75       60.58      5.33 o 
  -1   2   4        4.23        7.22      1.29 o 
   0   2   4      469.77      434.08      6.59 o 
   1   2   4     1441.99     1488.99     13.83 o 
   2   2   4     2778.12     2883.40     39.71 o 
   3   2   4      336.86      351.34     35.73 o 
   4   2   4       28.98       27.31      6.02 o 
  -5   3   4      118.88      120.37     15.61 o 
  -4   3   4       18.75       14.89      4.04 o 
  -3   3   4      495.96      480.75     15.96 o 
  -2   3   4      305.78      343.27     10.59 o 
  -1   3   4      196.26      169.13      3.71 o 
   0   3   4     1563.02     1558.76     20.60 o 
   1   3   4     3216.61     3460.93     33.06 o 
   2   3   4      875.17      838.24     18.55 o 
   3   3   4      137.93      148.52     30.35 o 
   4   3   4       10.45        3.83      6.87 o 
  -5   4   4        0.14       -1.69      7.20 o 
  -4   4   4     1885.99     1886.77     78.53 o 
  -3   4   4      256.08      247.13      8.05 o 
  -2   4   4     2351.82     2283.81     25.70 o 
  -1   4   4      891.57     1021.76     11.06 o 
   0   4   4      408.24      364.95      9.95 o 
   1   4   4        5.37       15.62      2.43 o 
   2   4   4       22.61       22.33      3.92 o 
   3   4   4      111.57      120.91     10.80 o 
   4   4   4       66.66       66.24     11.90 o 
  -5   5   4       60.69       87.13     14.38 o 
  -4   5   4      386.59      403.18     16.99 o 
  -3   5   4      171.84      164.74      6.73 o 
  -2   5   4        4.29        7.08      1.57 o 
  -1   5   4      167.81      125.36      4.16 o 
   0   5   4      154.63      145.99      6.12 o 
   1   5   4       39.90       39.35      3.32 o 
   2   5   4      243.88      235.03      8.50 o 
   3   5   4       74.29       84.53     10.26 o 
   4   5   4      669.11      678.78     31.04 o 
   5   5   4       10.06       10.37      9.43 o 
  -5   6   4      157.30      145.58     12.32 o 
  -4   6   4        5.27        1.73      4.21 o 
  -3   6   4     1229.17     1261.45     15.59 o 
  -2   6   4      871.35      855.69     10.43 o 
  -1   6   4      209.18      209.49      6.17 o 
   0   6   4      848.66      839.48     15.75 o 
   1   6   4      174.14      176.91      8.26 o 
   2   6   4       82.38       85.26      5.51 o 
   3   6   4       71.52       75.56      6.06 o 
   4   6   4      744.78      731.31     32.76 o 
   5   6   4       14.11       20.55     11.36 o 
  -5   7   4      194.83      192.92     13.88 o 
  -4   7   4        2.80       -1.21      3.61 o 
  -3   7   4       16.20       24.57      4.19 o 
  -2   7   4      179.34      190.90      6.57 o 
  -1   7   4        0.07        0.15      1.50 o 
   0   7   4       17.93       17.18      3.13 o 
   1   7   4      409.58      415.05      8.08 o 
   2   7   4      362.44      406.89     10.70 o 
   3   7   4      370.44      367.08     14.69 o 
   4   7   4      162.99      163.30     12.72 o 
   5   7   4       57.99       49.12      9.92 o 
  -5   8   4        0.08       -2.88      5.29 o 
  -4   8   4       13.16       14.38      5.26 o 
  -3   8   4       46.14       47.14      6.28 o 
  -2   8   4      633.50      629.92     11.43 o 
  -1   8   4      468.24      420.28      9.09 o 
   0   8   4     2034.09     2155.77     29.78 o 
   1   8   4     1137.95     1043.44     13.70 o 
   2   8   4       38.88       46.06      4.62 o 
   3   8   4     1532.44     1603.29     25.10 o 
   4   8   4        0.49        8.68      5.98 o 
   5   8   4      101.62      101.97     31.72 o 
  -5   9   4      153.17      144.00     12.95 o 
  -4   9   4        6.77       12.31      5.23 o 
  -3   9   4     3363.94     3267.40     48.19 o 
  -2   9   4      264.54      245.77      7.02 o 
  -1   9   4      326.77      320.93      8.16 o 
   0   9   4      139.68      196.88      5.79 o 
   1   9   4        3.88        1.05      1.68 o 
   2   9   4      435.05      428.14     11.82 o 
   3   9   4      123.88      119.49      7.44 o 
   4   9   4       40.29       40.70     17.12 o 
   5   9   4       20.46       23.57     16.17 o 
  -5  10   4      205.88      212.35     15.13 o 
  -4  10   4       72.60       85.92      9.38 o 
  -3  10   4      427.69      396.38     14.86 o 
  -2  10   4      612.74      568.62     10.99 o 
  -1  10   4      350.77      345.24      8.66 o 
   0  10   4        0.95        2.01      1.65 o 
   1  10   4      485.70      450.44      6.81 o 
   2  10   4        3.32        2.91      2.85 o 
   3  10   4      182.65      183.94     12.20 o 
   4  10   4        5.43        3.90      5.91 o 
   5  10   4       78.63       82.24     15.45 o 
  -5  11   4       72.66       80.23     15.43 o 
  -4  11   4      160.67      179.99     12.99 o 
  -3  11   4       33.77       32.88      5.91 o 
  -2  11   4      406.47      409.75     11.64 o 
  -1  11   4       50.85       45.37      3.80 o 
   0  11   4     1031.74      991.53     14.74 o 
   1  11   4        0.39       -1.31      1.26 o 
   2  11   4      109.47      107.72      5.60 o 
   3  11   4      906.12      944.50     39.18 o 
   4  11   4       67.31       65.50     11.56 o 
  -5  12   4      151.00      171.26     14.44 o 
  -4  12   4       30.59       23.22      7.58 o 
  -3  12   4        6.54        5.97      3.91 o 
  -2  12   4       27.57       28.29      3.32 o 
  -1  12   4      213.09      217.88      9.98 o 
   0  12   4       51.27       45.93      3.64 o 
   1  12   4     1186.74     1215.70     14.22 o 
   2  12   4        0.24        4.29      2.53 o 
   3  12   4       96.33       87.19      9.59 o 
   4  12   4        3.12        6.15      6.21 o 
  -5  13   4       34.55       16.51     10.55 o 
  -4  13   4       24.90       22.86      6.25 o 
  -3  13   4       22.58       11.66      4.61 o 
  -2  13   4      485.57      475.85     22.17 o 
  -1  13   4      755.77      811.16     35.52 o 
   0  13   4      441.92      431.58      9.65 o 
   1  13   4       75.21       80.46      3.91 o 
   2  13   4     1609.13     1599.72     20.82 o 
   3  13   4       16.91       17.07      6.20 o 
   4  13   4      825.86      814.20     27.17 o 
  -5  14   4       10.07        7.44      6.96 o 
  -4  14   4      407.02      412.70     18.09 o 
  -3  14   4       34.40       35.17      6.37 o 
  -2  14   4      921.20      894.68     46.95 o 
  -1  14   4       56.60       45.85      4.31 o 
   0  14   4        0.73        0.68      2.25 o 
   1  14   4      217.56      220.92      7.19 o 
   2  14   4       16.79       15.87      4.15 o 
   3  14   4      169.63      170.49     12.80 o 
   4  14   4        0.13       -1.96      7.73 o 
  -5  15   4        0.32       -0.86      6.06 o 
  -4  15   4      131.90      141.98     12.12 o 
  -3  15   4       41.42       34.27     12.64 o 
  -2  15   4     1015.35      954.90     51.78 o 
  -1  15   4       24.04       30.46      3.98 o 
   0  15   4      336.03      316.20      7.72 o 
   1  15   4        4.04        0.89      2.80 o 
   2  15   4       41.37       35.13      4.22 o 
   3  15   4       31.16       41.23      8.00 o 
   4  15   4      369.14      422.75     20.39 o 
  -5  16   4      201.95      185.54     15.40 o 
  -4  16   4       95.41      115.36     11.53 o 
  -3  16   4        1.29        0.24      5.11 o 
  -2  16   4       40.37       43.39      6.64 o 
  -1  16   4      671.22      678.44     14.32 o 
   0  16   4       27.94       31.55      2.94 o 
   1  16   4      545.89      532.48     13.19 o 
   2  16   4      677.42      656.83     16.39 o 
   3  16   4      135.57      128.43     11.93 o 
   4  16   4        0.50        1.83      6.91 o 
  -4  17   4       60.90       63.89      9.53 o 
  -3  17   4       12.54       18.17      5.66 o 
  -2  17   4       50.28       53.00      7.15 o 
  -1  17   4        7.90        9.81      3.25 o 
   0  17   4      488.69      479.50     10.35 o 
   1  17   4       12.72       16.90      4.59 o 
   2  17   4      251.62      273.62     11.04 o 
   3  17   4       93.52      105.56      9.04 o 
   4  17   4      148.33      155.87     22.57 o 
  -4  18   4        0.74        6.54      5.86 o 
  -3  18   4      224.27      198.34     20.48 o 
  -2  18   4       88.11       86.06      8.57 o 
  -1  18   4      161.05      158.97      7.79 o 
   0  18   4        3.63        4.75      2.45 o 
   1  18   4      988.26      925.38     18.41 o 
   2  18   4        1.08        7.41      4.72 o 
   3  18   4      644.42      662.75     18.85 o 
   4  18   4       36.47       37.67     13.29 o 
  -4  19   4       25.13       35.85      8.46 o 
  -3  19   4       54.48       45.14      7.61 o 
  -2  19   4       22.59       24.15      5.71 o 
  -1  19   4      129.17      135.80      7.54 o 
   0  19   4      196.59      200.35      7.39 o 
   1  19   4      284.86      302.29     10.80 o 
   2  19   4       52.78       60.85      6.80 o 
   3  19   4       42.57       47.49      7.30 o 
   4  19   4      159.81      179.55     16.39 o 
  -4  20   4       15.29       12.45      9.70 o 
  -3  20   4      256.18      263.33     19.78 o 
  -2  20   4      203.80      201.12     12.72 o 
  -1  20   4      591.26      621.70     19.75 o 
   0  20   4       33.30       26.13      5.26 o 
   1  20   4        1.00        3.28      3.57 o 
   2  20   4        3.38        2.52      4.11 o 
   3  20   4      236.50      270.10     13.40 o 
  -4  21   4        2.70        4.74      6.30 o 
  -3  21   4       21.43        5.97     11.81 o 
  -2  21   4       17.42       11.33      5.27 o 
  -1  21   4       64.79       61.81      8.15 o 
   0  21   4      490.14      489.07     11.72 o 
   1  21   4      149.26      148.73     17.21 o 
   2  21   4      277.06      284.97     12.58 o 
   3  21   4        7.80        5.38      5.51 o 
  -4  22   4       36.81       31.43     15.23 o 
  -3  22   4       51.94       62.36      9.52 o 
  -2  22   4        1.10        0.74      4.48 o 
  -1  22   4      156.09      177.97     12.25 o 
   0  22   4       92.16       87.58      7.33 o 
   1  22   4       88.06      102.56      8.68 o 
   2  22   4      155.18      157.74     10.16 o 
   3  22   4      200.51      225.32     13.06 o 
  -3  23   4       26.38       23.64      7.10 o 
  -2  23   4       98.71       90.33     10.01 o 
  -1  23   4        6.05        4.13      5.98 o 
   0  23   4      375.09      384.99     13.27 o 
   1  23   4        1.99        3.62      4.00 o 
   2  23   4      300.01      310.17     17.14 o 
   3  23   4        5.93        3.97      5.93 o 
  -3  24   4        1.09       10.97      9.90 o 
  -2  24   4        0.25        3.09      4.88 o 
  -1  24   4      180.73      181.25     10.08 o 
   0  24   4      159.39      156.64      9.66 o 
   1  24   4        1.12        3.50      4.14 o 
   2  24   4      132.46      148.34     13.26 o 
   3  24   4       42.50       37.62      9.92 o 
  -3  25   4       85.43       91.77     23.40 o 
  -2  25   4       94.69      103.62     11.28 o 
  -1  25   4      399.60      426.01     14.57 o 
   0  25   4      137.43      145.38      9.65 o 
   1  25   4        0.53        0.90      4.55 o 
   2  25   4       70.63       84.17     11.35 o 
  -3  26   4        1.39        0.80      6.23 o 
  -2  26   4      113.93      101.59     11.32 o 
  -1  26   4       19.55       16.35      5.19 o 
   0  26   4        6.12       -3.85      4.77 o 
   1  26   4      273.30      283.65     13.40 o 
   2  26   4       17.04       19.02      6.43 o 
  -2  27   4        4.14        3.99      6.04 o 
  -1  27   4       33.72       36.67      6.45 o 
   0  27   4       38.46       51.57      8.89 o 
   1  27   4      209.44      211.86     12.27 o 
   2  27   4       72.58       64.34     16.67 o 
  -2  28   4      129.20      151.33     20.12 o 
  -1  28   4      163.77      150.93     13.38 o 
   0  28   4       32.86       43.90      9.24 o 
   1  28   4       44.78       51.42      8.03 o 
  -1  29   4      191.96      225.42     21.38 o 
   0  29   4        1.89        0.73      5.86 o 
  -3   0   5      173.53      198.75     12.28 o 
  -1   0   5      886.25      880.06     23.24 o 
   1   0   5     2506.25     2407.21     29.78 o 
   3   0   5      326.85      347.15     19.83 o 
  -5   1   5     1068.72     1129.75     39.75 o 
  -4   1   5        3.03        5.97      3.41 o 
  -3   1   5      176.12      176.23      6.42 o 
  -2   1   5      398.86      393.62      8.87 o 
  -1   1   5     3464.73     3786.04     30.75 o 
   0   1   5      322.92      268.27      5.67 o 
   1   1   5      267.77      272.94      5.37 o 
   2   1   5      102.66       90.16      3.63 o 
   3   1   5       52.72       57.99      7.16 o 
   4   1   5      478.77      499.03     18.44 o 
  -5   2   5      313.14      320.27     22.27 o 
  -4   2   5       18.81       14.65      4.09 o 
  -3   2   5       88.59       86.35      5.49 o 
  -2   2   5       58.32       52.38      3.36 o 
  -1   2   5     5445.18     5642.84     42.38 o 
   0   2   5       80.37       85.04      3.38 o 
   1   2   5      910.35      945.67     10.74 o 
   2   2   5      110.97      133.65      7.72 o 
   3   2   5      447.15      442.10     15.82 o 
   4   2   5        6.83        9.47      5.53 o 
  -5   3   5        9.43        3.38      7.62 o 
  -4   3   5      496.16      541.94     19.52 o 
  -3   3   5      203.69      220.38      7.80 o 
  -2   3   5     2815.91     2871.61     27.59 o 
  -1   3   5      362.51      420.58      7.79 o 
   0   3   5      396.93      377.93      6.78 o 
   1   3   5      543.35      582.04     12.38 o 
   2   3   5      889.89      888.09     18.57 o 
   3   3   5       99.69      123.43      9.28 o 
   4   3   5      294.16      307.51     14.71 o 
  -5   4   5       10.80        7.32      7.75 o 
  -4   4   5     1714.83     1803.32     35.79 o 
  -3   4   5      479.47      497.22     15.49 o 
  -2   4   5     2116.38     2226.02     21.27 o 
  -1   4   5      130.90       99.06      4.08 o 
   0   4   5     1232.96     1270.48     13.92 o 
   1   4   5      302.40      291.58      8.98 o 
   2   4   5        2.89        4.68      2.47 o 
   3   4   5      109.42      116.09      9.05 o 
   4   4   5        7.43       -2.26      7.08 o 
  -5   5   5        2.70        8.38      5.84 o 
  -4   5   5      858.70      850.30     23.72 o 
  -3   5   5       28.06       23.32      3.46 o 
  -2   5   5        0.49       -0.13      1.48 o 
  -1   5   5      162.19      155.13      5.83 o 
   0   5   5     1028.66      958.50     20.90 o 
   1   5   5        8.20        8.72      3.64 o 
   2   5   5      856.17      770.46     14.48 o 
   3   5   5      191.11      212.04     16.80 o 
   4   5   5      602.71      632.52     31.31 o 
   5   5   5       24.00       27.09     12.08 o 
  -5   6   5        7.94        6.10      5.85 o 
  -4   6   5       77.96       69.78     10.52 o 
  -3   6   5       63.17       71.23      5.00 o 
  -2   6   5      395.54      412.87     10.80 o 
  -1   6   5      467.41      438.70     12.58 o 
   0   6   5     1199.50     1347.09     22.35 o 
   1   6   5      187.87      162.53      6.27 o 
   2   6   5       19.42       18.44      3.38 o 
   3   6   5      128.54      142.84      9.98 o 
   4   6   5      389.64      394.25     25.50 o 
   5   6   5       23.59       42.85     13.20 o 
  -5   7   5       74.32       97.14     11.28 o 
  -4   7   5       21.26       12.70      5.41 o 
  -3   7   5      410.95      414.33     14.97 o 
  -2   7   5       32.54       24.48      2.10 o 
  -1   7   5        0.15       -0.46      1.11 o 
   0   7   5     4463.88     4625.66     53.28 o 
   1   7   5       69.76       53.84      4.29 o 
   2   7   5      466.84      443.71     11.14 o 
   3   7   5        4.39        0.04      3.43 o 
   4   7   5       70.53       53.46     12.39 o 
  -5   8   5        2.55        6.15      5.72 o 
  -4   8   5       81.79       75.44      8.69 o 
  -3   8   5     1387.90     1372.77     29.35 o 
  -2   8   5      136.81      148.57      6.19 o 
  -1   8   5       20.60       26.79      5.38 o 
   0   8   5        3.60        3.93      2.64 o 
   1   8   5      401.08      389.22      9.94 o 
   2   8   5      239.46      233.53      7.49 o 
   3   8   5      509.05      533.54     22.81 o 
   4   8   5       23.04        7.81      6.49 o 
  -5   9   5       66.99       72.55     12.13 o 
  -4   9   5      255.13      247.04     14.18 o 
  -3   9   5      168.02      150.43     10.14 o 
  -2   9   5      156.14      143.97      6.25 o 
  -1   9   5      923.39      894.50     15.07 o 
   0   9   5      191.48      181.95     10.38 o 
   1   9   5      277.09      246.77      6.91 o 
   2   9   5       97.12       99.45      5.48 o 
   3   9   5        1.28       -0.64      3.60 o 
   4   9   5        0.09        1.33      6.21 o 
  -5  10   5        8.09        4.62      6.25 o 
  -4  10   5       90.70       90.50      9.78 o 
  -3  10   5     1940.22     1864.11     35.11 o 
  -2  10   5       78.44       80.83      5.04 o 
  -1  10   5       17.28        7.32      2.58 o 
   0  10   5      213.51      215.99     19.54 o 
   1  10   5       63.54       57.25      4.08 o 
   2  10   5        6.02        6.77      3.69 o 
   3  10   5      724.75      731.78     27.64 o 
   4  10   5       85.33       81.29     14.89 o 
  -5  11   5       87.39      101.45     25.90 o 
  -4  11   5      118.53      105.89     11.57 o 
  -3  11   5       94.08      105.06      9.09 o 
  -2  11   5        1.69        2.79      2.42 o 
  -1  11   5      602.82      557.24     13.94 o 
   0  11   5      174.42      148.72      8.02 o 
   1  11   5      167.60      162.82      6.13 o 
   2  11   5       47.80       54.35      8.55 o 
   3  11   5      226.18      220.63     13.86 o 
   4  11   5       93.87       73.59     16.55 o 
  -5  12   5        1.31        1.31      6.05 o 
  -4  12   5      128.28      114.97     10.86 o 
  -3  12   5        4.43        9.09      4.26 o 
  -2  12   5      668.49      655.61     13.33 o 
  -1  12   5       19.11       14.22      3.18 o 
   0  12   5      380.47      365.71     29.01 o 
   1  12   5     1312.19     1297.62     20.30 o 
   2  12   5       82.07       84.02      5.50 o 
   3  12   5      127.13      133.75      8.94 o 
   4  12   5      130.70      132.83     13.56 o 
  -5  13   5      242.90      254.30     35.06 o 
  -4  13   5        0.77        0.79      5.01 o 
  -3  13   5       47.81       61.01      7.74 o 
  -2  13   5        0.86       -0.24      4.69 o 
  -1  13   5      486.54      505.94     13.52 o 
   0  13   5        0.17        0.78      2.00 o 
   1  13   5        4.69        2.64      2.84 o 
   2  13   5      241.46      239.62      8.28 o 
   3  13   5        8.27        2.45      4.32 o 
   4  13   5      176.53      199.09     31.52 o 
  -5  14   5       25.09       51.35      9.97 o 
  -4  14   5      589.42      612.33     22.36 o 
  -3  14   5       22.56       25.02      8.72 o 
  -2  14   5      208.08      187.77     23.61 o 
  -1  14   5      199.20      221.59      8.33 o 
   0  14   5      155.08      148.38      6.34 o 
   1  14   5        0.09        0.36      2.61 o 
   2  14   5       83.19       80.33      5.72 o 
   3  14   5       15.80       20.01      5.37 o 
   4  14   5        9.99       14.83      8.15 o 
  -5  15   5      106.02      112.78     13.04 o 
  -4  15   5       11.62        1.38      4.77 o 
  -3  15   5      207.78      226.94     38.11 o 
  -2  15   5     1586.65     1487.94     62.69 o 
  -1  15   5       32.44       31.92      4.32 o 
   0  15   5       58.05       61.33      6.60 o 
   1  15   5       32.53       31.36      4.96 o 
   2  15   5       38.45       33.36      4.42 o 
   3  15   5        0.73       -0.10      5.81 o 
   4  15   5       36.27       43.57      7.80 o 
  -4  16   5      202.15      221.09     15.22 o 
  -3  16   5       17.72       12.55      5.45 o 
  -2  16   5       61.27       51.90      7.27 o 
  -1  16   5        0.47        0.35      2.80 o 
   0  16   5      109.02      119.96     10.62 o 
   1  16   5        0.14        0.12      2.97 o 
   2  16   5      126.91      122.67      8.16 o 
   3  16   5      189.11      198.83     12.39 o 
   4  16   5        9.45        6.36      6.18 o 
  -4  17   5        1.74       -6.74      4.49 o 
  -3  17   5      298.44      282.01     25.87 o 
  -2  17   5        1.85       -3.47      3.71 o 
  -1  17   5     1037.76      992.17     18.83 o 
   0  17   5       29.22       28.55      4.92 o 
   1  17   5      325.26      329.16     11.14 o 
   2  17   5      299.89      260.09     11.31 o 
   3  17   5       84.07       83.34      8.49 o 
   4  17   5        3.86        2.49      5.54 o 
  -4  18   5      164.28      161.87     18.46 o 
  -3  18   5      238.72      217.23     33.84 o 
  -2  18   5      112.21      119.40     10.10 o 
  -1  18   5      221.02      223.53     21.75 o 
   0  18   5      244.08      262.68     10.23 o 
   1  18   5        0.13       -4.93      5.86 o 
   2  18   5        5.67        1.76      3.81 o 
   3  18   5       81.49       65.18      7.99 o 
  -4  19   5      147.87      159.12     14.09 o 
  -3  19   5      478.75      465.05     19.36 o 
  -2  19   5       19.14       23.81      5.74 o 
  -1  19   5      176.61      170.43      8.75 o 
   0  19   5        2.58        0.93      3.25 o 
   1  19   5       40.18       48.10     15.72 o 
   2  19   5        0.00        1.49      4.01 o 
   3  19   5       88.01      107.98      9.59 o 
  -4  20   5      150.62      192.18     15.43 o 
  -3  20   5        0.06       -0.64      4.92 o 
  -2  20   5      206.59      185.70     12.58 o 
  -1  20   5      260.18      246.28     13.20 o 
   0  20   5        8.60        8.86      3.91 o 
   1  20   5       13.34       17.06      5.92 o 
   2  20   5       23.05       21.44      5.59 o 
   3  20   5       34.81       48.97      7.83 o 
  -4  21   5        1.20        8.87      7.08 o 
  -3  21   5      142.16      140.07     27.52 o 
  -2  21   5      128.25      115.26     10.85 o 
  -1  21   5        9.40        4.35      4.35 o 
   0  21   5       51.80       53.82      6.47 o 
   1  21   5      187.55      180.68     12.73 o 
   2  21   5      288.88      278.33     17.55 o 
   3  21   5        9.58       20.82      6.78 o 
  -3  22   5       11.42        5.04      6.55 o 
  -2  22   5      201.26      210.41     25.35 o 
  -1  22   5       71.62       87.72      9.77 o 
   0  22   5      865.91      873.31     23.18 o 
   1  22   5       30.17       32.50      7.27 o 
   2  22   5       16.62        7.99     10.40 o 
   3  22   5        0.42        6.80      6.03 o 
  -3  23   5       90.10       98.46     23.91 o 
  -2  23   5      482.24      465.50     19.41 o 
  -1  23   5       35.59       38.13     10.71 o 
   0  23   5      254.95      254.92     14.47 o 
   1  23   5      255.02      278.50     12.68 o 
   2  23   5        4.00       11.05      6.98 o 
  -3  24   5       75.29       66.33     10.64 o 
  -2  24   5      148.32      138.97     12.41 o 
  -1  24   5        6.66        0.99      4.99 o 
   0  24   5       32.10       21.58      6.04 o 
   1  24   5        0.18        2.18      4.70 o 
   2  24   5       78.31       80.23     11.11 o 
  -3  25   5      118.38      144.76     13.87 o 
  -2  25   5       67.87       85.09     10.95 o 
  -1  25   5       70.05       69.55     10.06 o 
   0  25   5       41.57       37.32      6.53 o 
   1  25   5        1.12       -1.00      4.69 o 
   2  25   5       58.21       61.70     10.82 o 
  -2  26   5        2.72        6.82      5.68 o 
  -1  26   5      192.59      205.73     14.92 o 
   0  26   5        0.18        0.29      5.22 o 
   1  26   5      247.60      253.84     19.42 o 
   2  26   5        0.95        4.25     12.46 o 
  -2  27   5       55.65       51.64      9.90 o 
  -1  27   5      170.07      190.07     14.82 o 
   0  27   5       36.84       44.76      8.95 o 
   1  27   5       35.42       33.08      7.20 o 
  -1  28   5      219.52      231.98     17.57 o 
   0  28   5       27.04       32.23      8.75 o 
  -4   0   6      344.96      346.06     19.08 o 
  -2   0   6      738.43      730.17     16.37 o 
   0   0   6      160.66      156.43     11.81 o 
   2   0   6       77.28       84.17     11.03 o 
   4   0   6        7.76        4.25      7.65 o 
  -4   1   6      211.13      208.53      9.50 o 
  -3   1   6        0.63       -0.49      2.02 o 
  -2   1   6        0.00       -0.60      2.33 o 
  -1   1   6      114.90      131.77      5.75 o 
   0   1   6      252.45      244.05      5.94 o 
   1   1   6        2.51        1.58      2.14 o 
   2   1   6        8.06        6.09      9.61 o 
   3   1   6        0.31        1.89      4.23 o 
   4   1   6       11.62        4.98      5.59 o 
  -4   2   6      789.62      804.80     22.84 o 
  -3   2   6       21.50       29.19      3.91 o 
  -2   2   6      109.96       99.60      6.18 o 
  -1   2   6       84.30       97.91      5.03 o 
   0   2   6      142.66      129.87      4.43 o 
   1   2   6        4.21        6.36      1.54 o 
   2   2   6        0.14       -1.19      2.86 o 
   3   2   6        8.66       13.06      5.41 o 
   4   2   6       73.55       69.55      9.34 o 
  -5   3   6      108.00      107.38     15.25 o 
  -4   3   6       91.56       83.57      8.72 o 
  -3   3   6      261.09      265.58      8.67 o 
  -2   3   6      103.94       98.54      6.49 o 
  -1   3   6       71.60       58.82      4.77 o 
   0   3   6       50.93       59.56      3.65 o 
   1   3   6       12.05        9.38      2.53 o 
   2   3   6       19.73       18.56      3.30 o 
   3   3   6       21.51       19.21      5.47 o 
   4   3   6       20.14       12.29      6.78 o 
  -5   4   6       20.45       13.74      9.10 o 
  -4   4   6       38.07       32.16      6.60 o 
  -3   4   6        6.61        8.55      3.26 o 
  -2   4   6      266.90      303.29      7.69 o 
  -1   4   6       13.60       18.48      2.87 o 
   0   4   6      169.61      182.73      6.52 o 
   1   4   6      112.16       99.61     10.78 o 
   2   4   6      113.82      117.21      6.30 o 
   3   4   6      116.71      120.59      9.99 o 
   4   4   6        0.96       -0.15      8.02 o 
  -5   5   6       80.43       92.04     10.94 o 
  -4   5   6        9.41        5.99      4.61 o 
  -3   5   6      522.62      533.16     18.49 o 
  -2   5   6        2.65        3.92      2.21 o 
  -1   5   6      261.31      253.72     15.46 o 
   0   5   6     2101.57     2054.89     37.38 o 
   1   5   6       80.60       85.66      5.26 o 
   2   5   6       93.72       97.64      5.97 o 
   3   5   6       36.15       45.82      7.33 o 
   4   5   6       34.60       39.99     12.08 o 
  -5   6   6        1.37        5.25      5.92 o 
  -4   6   6      109.51       97.23     14.22 o 
  -3   6   6      769.94      733.52     15.00 o 
  -2   6   6       86.06       79.96      5.27 o 
  -1   6   6      420.39      394.84      9.96 o 
   0   6   6        3.41        5.24      2.77 o 
   1   6   6      201.57      168.51      7.07 o 
   2   6   6       46.08       54.19     12.77 o 
   3   6   6      150.45      160.94     21.19 o 
   4   6   6       75.12       63.41     14.38 o 
  -5   7   6       41.76       54.32     13.86 o 
  -4   7   6      100.32      100.02     12.39 o 
  -3   7   6     1548.94     1597.02     74.15 o 
  -2   7   6      475.16      472.78     11.42 o 
  -1   7   6        0.39       -0.27      1.99 o 
   0   7   6       78.24      100.48      6.73 o 
   1   7   6       93.76      101.33      5.89 o 
   2   7   6      151.45      169.46     11.03 o 
   3   7   6      119.52      131.06     10.44 o 
   4   7   6       16.41       32.67     11.84 o 
  -5   8   6       60.84       67.00     10.13 o 
  -4   8   6       28.90       17.46      5.88 o 
  -3   8   6     1065.09     1057.13     25.44 o 
  -2   8   6      245.12      251.67      8.57 o 
  -1   8   6        0.53       -1.27      1.87 o 
   0   8   6       16.73       26.80      4.39 o 
   1   8   6       62.23       55.15      5.57 o 
   2   8   6        8.89        7.32      3.45 o 
   3   8   6      272.22      278.15     10.67 o 
   4   8   6        2.86        9.67     10.10 o 
  -5   9   6       87.15       84.46     11.25 o 
  -4   9   6        0.06       -2.50      3.97 o 
  -3   9   6      345.79      370.45     15.08 o 
  -2   9   6       47.06       50.85      5.32 o 
  -1   9   6      382.87      374.41     13.34 o 
   0   9   6      266.39      249.84     23.08 o 
   1   9   6      522.08      567.70     16.06 o 
   2   9   6      370.17      344.94     10.93 o 
   3   9   6       79.68       71.35      7.29 o 
   4   9   6       78.88       86.67     16.88 o 
  -5  10   6       56.44       74.34     11.01 o 
  -4  10   6       67.27       54.22     16.70 o 
  -3  10   6        9.98       -2.67      5.61 o 
  -2  10   6      257.79      245.73      8.72 o 
  -1  10   6      506.41      463.14     11.50 o 
   0  10   6       55.69       63.90      6.22 o 
   1  10   6     2079.27     2116.73     28.23 o 
   2  10   6       14.48       19.10      8.24 o 
   3  10   6      182.13      169.24     14.15 o 
   4  10   6      148.42      127.39     19.02 o 
  -5  11   6       13.43       19.07      7.25 o 
  -4  11   6       23.49       19.59     18.76 o 
  -3  11   6        0.45        1.96      3.92 o 
  -2  11   6     2519.18     2449.49     34.24 o 
  -1  11   6      133.25      119.77      6.42 o 
   0  11   6      138.56      128.97      8.25 o 
   1  11   6        7.24        8.92      3.30 o 
   2  11   6      414.33      426.16     12.16 o 
   3  11   6      101.36      105.42      8.28 o 
   4  11   6       16.13        7.35     10.61 o 
  -5  12   6       31.94       24.74      8.02 o 
  -4  12   6        6.51       13.33      5.91 o 
  -3  12   6      634.87      599.19     20.03 o 
  -2  12   6     1505.32     1460.91     22.49 o 
  -1  12   6      368.95      360.56     10.53 o 
   0  12   6        7.37        5.17      3.41 o 
   1  12   6       15.84       11.11      4.28 o 
   2  12   6       59.72       48.67      4.85 o 
   3  12   6      236.61      239.00     13.84 o 
   4  12   6        0.35       10.10     10.94 o 
  -5  13   6       74.66      114.28     13.17 o 
  -4  13   6      373.99      381.08     17.98 o 
  -3  13   6        7.51        7.51      9.27 o 
  -2  13   6     1266.04     1229.61     27.71 o 
  -1  13   6      320.24      321.00     10.90 o 
   0  13   6        2.92        6.01      4.05 o 
   1  13   6      228.10      225.28      9.30 o 
   2  13   6      388.81      409.85     11.06 o 
   3  13   6       15.13       20.01      5.54 o 
   4  13   6      378.71      416.34     21.25 o 
  -5  14   6      204.73      251.82     17.62 o 
  -4  14   6       10.41       12.85      5.95 o 
  -3  14   6        2.93        2.80      4.34 o 
  -2  14   6      265.86      228.13     12.44 o 
  -1  14   6      326.11      295.77     10.06 o 
   0  14   6      167.37      157.60      9.76 o 
   1  14   6      449.66      418.33     13.48 o 
   2  14   6      317.68      312.17     13.11 o 
   3  14   6      263.55      282.20     16.70 o 
   4  14   6        9.06       15.52      8.66 o 
  -4  15   6      163.85      166.09     13.49 o 
  -3  15   6       13.94        7.23      8.05 o 
  -2  15   6        5.04        1.73      3.95 o 
  -1  15   6       44.95       41.89      7.85 o 
   0  15   6      874.91      846.07     21.51 o 
   1  15   6        3.16        2.65      4.42 o 
   2  15   6     1170.54     1212.37     26.16 o 
   3  15   6       72.78       64.19      7.80 o 
   4  15   6       58.86       62.10     11.55 o 
  -4  16   6       58.82       49.79      9.32 o 
  -3  16   6      295.01      270.70     16.86 o 
  -2  16   6       11.14        7.83      4.41 o 
  -1  16   6     1286.63     1318.72     22.63 o 
   0  16   6        4.73        2.22      3.86 o 
   1  16   6      166.15      188.67     11.88 o 
   2  16   6       23.93       28.75      4.54 o 
   3  16   6       16.79       17.79      5.84 o 
  -4  17   6      403.78      352.62     25.45 o 
  -3  17   6       50.16       45.22      7.82 o 
  -2  17   6      107.99      104.29     16.50 o 
  -1  17   6     1494.17     1479.31     24.62 o 
   0  17   6      753.65      771.40     17.65 o 
   1  17   6       57.11       65.22      8.44 o 
   2  17   6      104.82      118.32      8.59 o 
   3  17   6       12.70       21.36      6.14 o 
  -4  18   6        1.40        1.67      5.73 o 
  -3  18   6      277.50      289.35     39.96 o 
  -2  18   6        0.59        6.87      6.62 o 
  -1  18   6     1408.17     1339.92     23.84 o 
   0  18   6       34.78       47.40      6.07 o 
   1  18   6      164.44      150.60     11.34 o 
   2  18   6      276.90      296.50     16.75 o 
   3  18   6      275.69      289.19     14.09 o 
  -4  19   6      183.14      215.75     33.02 o 
  -3  19   6       24.58       31.49      8.50 o 
  -2  19   6       16.39       18.02      9.49 o 
  -1  19   6      389.55      382.70     17.41 o 
   0  19   6      521.08      506.72     22.02 o 
   1  19   6       13.11        9.43      7.11 o 
   2  19   6      265.78      310.04     17.51 o 
   3  19   6        7.93       11.94      6.22 o 
  -4  20   6      339.65      313.51     18.95 o 
  -3  20   6       64.45       59.53      9.67 o 
  -2  20   6        7.27       10.16      8.80 o 
  -1  20   6       87.10       91.87     10.71 o 
   0  20   6       36.00       30.92      5.56 o 
   1  20   6      293.32      306.69     15.45 o 
   2  20   6        0.03       -4.99      4.99 o 
   3  20   6      346.46      345.72     20.14 o 
  -3  21   6        5.43        5.31      5.71 o 
  -2  21   6       66.03       56.87      9.18 o 
  -1  21   6       67.65       85.93      9.80 o 
   0  21   6      410.55      384.42     13.73 o 
   1  21   6        6.80        8.29      6.00 o 
   2  21   6       14.43        8.21      7.49 o 
   3  21   6       37.37       33.65      9.18 o 
  -3  22   6        5.06        5.22      6.33 o 
  -2  22   6       22.25       26.91      7.72 o 
  -1  22   6      122.43      144.79     14.71 o 
   0  22   6      596.48      594.98     17.19 o 
   1  22   6      559.54      585.83     44.87 o 
   2  22   6       42.26       48.28      9.49 o 
  -3  23   6        8.67        6.09      6.12 o 
  -2  23   6      227.55      217.49     15.05 o 
  -1  23   6       44.97       21.05     26.28 o 
   0  23   6     1085.71     1124.15     24.24 o 
   1  23   6        0.15        2.70      4.71 o 
   2  23   6      120.28      141.81     17.07 o 
  -3  24   6      235.41      282.01     39.13 o 
  -2  24   6       72.09       76.77     10.84 o 
  -1  24   6       69.40       82.25     10.68 o 
   0  24   6       28.66       20.00      5.83 o 
   1  24   6      288.61      320.68     14.36 o 
   2  24   6       37.30       52.67     17.45 o 
  -2  25   6      352.32      393.10     26.45 o 
  -1  25   6       52.97       57.13     16.09 o 
   0  25   6        0.79        8.76      7.07 o 
   1  25   6       75.88       86.46      9.32 o 
  -2  26   6       19.50       29.96      9.55 o 
  -1  26   6        1.00       -2.19      5.61 o 
   0  26   6       68.53       87.94     11.60 o 
   1  26   6        7.01        8.67     11.70 o 
  -1  27   6       27.33       24.93      8.17 o 
   0  27   6       62.68       63.60     10.68 o 
  -3   0   7      352.03      324.85     16.24 o 
  -1   0   7      995.12     1023.43     20.76 o 
   1   0   7      688.33      659.34     26.88 o 
   3   0   7       36.27       27.03      9.40 o 
  -4   1   7      855.71      808.97     35.86 o 
  -3   1   7       18.58       16.47      3.15 o 
  -2   1   7      262.94      235.61      6.26 o 
  -1   1   7        5.31        4.47      2.94 o 
   0   1   7      942.98      937.43     13.04 o 
   1   1   7       14.40       13.54      2.86 o 
   2   1   7      363.95      351.35     22.63 o 
   3   1   7       43.84       49.44      8.07 o 
   4   1   7      201.34      205.87     14.69 o 
  -4   2   7       33.44       34.28      6.70 o 
  -3   2   7      450.08      455.54     12.96 o 
  -2   2   7      254.15      282.98     10.54 o 
  -1   2   7       68.18       54.39      3.94 o 
   0   2   7      358.29      323.06      7.41 o 
   1   2   7     1382.38     1362.31     20.06 o 
   2   2   7        5.74        7.82      4.79 o 
   3   2   7      310.99      316.46     37.81 o 
   4   2   7        7.98        7.73      6.41 o 
  -4   3   7      227.87      224.99     14.89 o 
  -3   3   7        0.05       -0.53      2.78 o 
  -2   3   7      389.04      370.78      7.62 o 
  -1   3   7      445.71      425.37     10.40 o 
   0   3   7     1049.46     1051.63     14.02 o 
   1   3   7       23.01       29.33      3.81 o 
   2   3   7      405.54      428.99     16.12 o 
   3   3   7       12.14       10.38      5.42 o 
   4   3   7      123.54      142.01     18.59 o 
  -5   4   7      332.78      365.29     28.69 o 
  -4   4   7       29.04       16.72      5.74 o 
  -3   4   7      699.04      736.10     15.91 o 
  -2   4   7       27.37       25.49      2.71 o 
  -1   4   7     1771.16     1639.06     22.21 o 
   0   4   7       69.52       65.97      4.16 o 
   1   4   7       22.65       26.06      3.71 o 
   2   4   7      173.05      157.87     10.88 o 
   3   4   7      195.90      215.20     21.28 o 
   4   4   7        0.02       -6.21      8.74 o 
  -5   5   7        0.28        4.55      6.17 o 
  -4   5   7       29.83       33.97      7.02 o 
  -3   5   7        3.59        7.04      3.30 o 
  -2   5   7      421.48      420.09     18.18 o 
  -1   5   7      320.87      308.19     11.81 o 
   0   5   7     1444.27     1394.09     21.04 o 
   1   5   7        2.66       -0.57      2.35 o 
   2   5   7       63.27       65.85      7.86 o 
   3   5   7        0.03        3.32      5.45 o 
   4   5   7       74.38       88.21     16.55 o 
  -5   6   7      332.81      355.51     26.38 o 
  -4   6   7        1.44        3.00      4.51 o 
  -3   6   7      166.09      164.57      8.16 o 
  -2   6   7        7.14        9.27      3.15 o 
  -1   6   7      217.27      211.58      8.03 o 
   0   6   7      154.21      155.00      7.16 o 
   1   6   7      735.12      716.04     14.93 o 
   2   6   7       22.16       20.93      4.34 o 
   3   6   7      362.45      336.42     15.89 o 
   4   6   7        2.63       -2.32      8.83 o 
  -5   7   7      217.00      244.92     20.67 o 
  -4   7   7      157.57      157.79     11.95 o 
  -3   7   7      172.10      183.65     12.49 o 
  -2   7   7        1.58        0.54      3.55 o 
  -1   7   7      273.56      274.78      9.16 o 
   0   7   7      269.33      241.51      8.69 o 
   1   7   7      196.41      177.51     12.54 o 
   2   7   7      912.95      914.83     23.12 o 
   3   7   7        0.26        4.11      5.24 o 
   4   7   7       58.60       27.82     12.39 o 
  -5   8   7       71.60       77.38     11.08 o 
  -4   8   7       63.95       69.40      9.24 o 
  -3   8   7      113.02       93.47      8.85 o 
  -2   8   7      136.36      132.87      7.14 o 
  -1   8   7     1227.15     1235.27     30.36 o 
   0   8   7        0.52       -2.09      2.41 o 
   1   8   7       99.50      127.17      7.14 o 
   2   8   7        1.74        1.56      3.03 o 
   3   8   7      129.03      154.46     12.04 o 
   4   8   7        0.02        5.30     10.52 o 
  -5   9   7        0.87        2.60      6.01 o 
  -4   9   7      300.07      294.51     15.86 o 
  -3   9   7       35.69       35.33     12.37 o 
  -2   9   7     1630.45     1586.99     24.39 o 
  -1   9   7      235.89      232.70      8.76 o 
   0   9   7       24.56       17.97      4.43 o 
   1   9   7      308.83      286.86      9.94 o 
   2   9   7        0.55        0.20      3.05 o 
   3   9   7       12.82       17.76     15.43 o 
   4   9   7      171.30      207.13     23.33 o 
  -5  10   7        0.02        0.03      6.10 o 
  -4  10   7       25.09       15.25      6.12 o 
  -3  10   7       15.81       17.46      5.28 o 
  -2  10   7      752.71      743.58     15.90 o 
  -1  10   7      506.30      487.74     12.62 o 
   0  10   7       16.38       11.85      8.36 o 
   1  10   7      299.76      275.24      9.98 o 
   2  10   7        7.91        3.58      3.51 o 
   3  10   7       16.23       18.84     10.19 o 
   4  10   7       10.48        1.96     10.58 o 
  -5  11   7       30.73       42.86      9.51 o 
  -4  11   7        4.28        2.24      8.32 o 
  -3  11   7      133.01      139.75     21.85 o 
  -2  11   7       92.80       86.17      9.74 o 
  -1  11   7      188.99      186.81      8.25 o 
   0  11   7       97.07       99.56      8.06 o 
   1  11   7       72.64       63.25      5.92 o 
   2  11   7      469.30      449.70     13.67 o 
   3  11   7        9.81        1.57      8.71 o 
   4  11   7      208.91      217.14     24.32 o 
  -5  12   7       13.57       21.18      7.73 o 
  -4  12   7       14.18       17.28      6.56 o 
  -3  12   7       11.50       11.00      5.31 o 
  -2  12   7      358.67      349.89     11.21 o 
  -1  12   7        1.44        4.84      3.03 o 
   0  12   7      260.28      239.26     15.87 o 
   1  12   7      420.59      366.14     11.84 o 
   2  12   7        8.22        5.73      6.11 o 
   3  12   7      104.65      106.50     17.48 o 
  -4  13   7       13.46       14.80      6.59 o 
  -3  13   7      148.47      116.48     12.08 o 
  -2  13   7      654.07      631.60     20.10 o 
  -1  13   7        0.50       -1.35      3.64 o 
   0  13   7       22.07       32.88      5.81 o 
   1  13   7       23.45       24.67      4.68 o 
   2  13   7        7.68        8.72      4.17 o 
   3  13   7        0.36        1.21      5.46 o 
  -4  14   7        3.30        1.20      5.39 o 
  -3  14   7     1098.30     1088.06     28.91 o 
  -2  14   7      329.98      325.00     14.69 o 
  -1  14   7      137.58      110.82      7.26 o 
   0  14   7       32.18       25.98     10.41 o 
   1  14   7        0.59       -4.05      3.20 o 
   2  14   7      100.18       99.42      7.89 o 
   3  14   7        1.42        0.81      5.97 o 
  -4  15   7        5.75        6.37      7.34 o 
  -3  15   7      352.71      336.43     16.27 o 
  -2  15   7       75.87       87.09      9.19 o 
  -1  15   7       74.99       84.80      7.88 o 
   0  15   7       19.39       26.87      5.97 o 
   1  15   7        3.59        5.60      3.67 o 
   2  15   7      122.08      117.12     12.79 o 
   3  15   7       26.71       29.99      7.99 o 
  -4  16   7        3.12        4.23      6.30 o 
  -3  16   7        0.09        4.62      4.89 o 
  -2  16   7        4.53        6.73      4.81 o 
  -1  16   7        0.96       -1.94      3.16 o 
   0  16   7      417.80      353.96     14.90 o 
   1  16   7      136.74      128.36      8.50 o 
   2  16   7       50.77       47.92      6.55 o 
   3  16   7      184.25      214.44     20.07 o 
  -4  17   7      206.00      213.66     30.33 o 
  -3  17   7       29.67       31.45      7.23 o 
  -2  17   7        6.45        3.50      4.72 o 
  -1  17   7      584.34      523.50     14.78 o 
   0  17   7       91.77       81.01      8.71 o 
   1  17   7       17.08       19.38      5.09 o 
   2  17   7        0.62        3.38      5.27 o 
   3  17   7        8.97       10.35      6.78 o 
  -4  18   7      113.22      117.93     20.28 o 
  -3  18   7        1.65        2.40      5.15 o 
  -2  18   7        3.69        2.96      7.61 o 
  -1  18   7      144.56      146.85      8.96 o 
   0  18   7      126.98      127.96      8.76 o 
   1  18   7        7.63        7.92      4.43 o 
   2  18   7        0.05       -4.69      5.44 o 
   3  18   7       97.69      116.13     10.41 o 
  -4  19   7      371.38      324.69     44.65 o 
  -3  19   7      121.47      100.63     11.55 o 
  -2  19   7       53.75       47.03      8.30 o 
  -1  19   7       31.27       34.22      7.45 o 
   0  19   7      332.45      326.89     18.71 o 
   1  19   7        6.65        0.40      4.14 o 
   2  19   7        5.75        7.10      6.02 o 
  -3  20   7        0.37        1.64      5.41 o 
  -2  20   7        4.51        6.70      5.40 o 
  -1  20   7       86.72       93.22     10.17 o 
   0  20   7      154.37      158.84      9.92 o 
   1  20   7      158.42      135.14     12.06 o 
   2  20   7        0.51        1.26      5.83 o 
  -3  21   7       30.60       25.38      8.18 o 
  -2  21   7      101.86      117.69     11.99 o 
  -1  21   7       31.81       28.30      7.04 o 
   0  21   7        0.07       -1.37      3.93 o 
   1  21   7       20.21       20.60      6.96 o 
   2  21   7       35.07       40.07      9.79 o 
  -3  22   7      240.38      289.01     18.09 o 
  -2  22   7       37.85       35.51      8.00 o 
  -1  22   7      108.02      103.94     11.51 o 
   0  22   7      325.67      319.16     13.60 o 
   1  22   7       62.86       61.88     10.06 o 
   2  22   7        1.52       -1.91      6.84 o 
  -2  23   7      106.67      117.25     12.60 o 
  -1  23   7       86.95       94.77     11.31 o 
   0  23   7      134.15      160.56     13.20 o 
   1  23   7        1.71        2.31      4.94 o 
  -2  24   7       13.49       19.68      7.36 o 
  -1  24   7      124.93      117.63     13.03 o 
   0  24   7        6.52        8.86      8.49 o 
   1  24   7      339.87      352.50     15.31 o 
  -2  25   7      188.96      216.15     58.81 o 
  -1  25   7        0.33        7.63      6.60 o 
   0  25   7      174.63      181.20     14.69 o 
   1  25   7      115.23      126.69     14.01 o 
  -1  26   7       75.25       78.68     11.59 o 
   0  26   7       24.62       33.00      8.88 o 
  -4   0   8        0.01        0.99      6.96 o 
  -2   0   8      403.74      375.18     10.79 o 
   0   0   8       97.14      116.07     15.22 o 
   2   0   8       40.05       45.27     10.94 o 
   4   0   8       86.47       77.84     16.06 o 
  -4   1   8      107.53      112.95     16.30 o 
  -3   1   8      228.54      213.70      9.57 o 
  -2   1   8        0.42        0.61      1.78 o 
  -1   1   8       45.64       49.70      4.18 o 
   0   1   8     3023.77     2988.37     28.83 o 
   1   1   8        1.59       13.30      5.04 o 
   2   1   8       17.14       23.68      6.46 o 
   3   1   8      492.38      460.95     19.48 o 
   4   1   8      133.21      154.80     14.06 o 
  -4   2   8       31.34       39.42     11.42 o 
  -3   2   8      440.11      439.76     11.27 o 
  -2   2   8        0.13        4.66      2.15 o 
  -1   2   8       82.49       79.53      5.64 o 
   0   2   8       97.51       99.34      4.92 o 
   1   2   8      472.72      442.55     16.68 o 
   2   2   8        1.21       -5.93      3.96 o 
   3   2   8       82.15       69.90      9.89 o 
   4   2   8        0.47       -1.62      6.90 o 
  -4   3   8       73.75       42.49     11.42 o 
  -3   3   8        1.55        0.58      3.18 o 
  -2   3   8       17.40       17.79      3.28 o 
  -1   3   8     1060.61     1072.30     16.16 o 
   0   3   8       16.02       17.83      3.70 o 
   1   3   8      195.90      206.83     12.26 o 
   2   3   8      235.39      217.84     13.20 o 
   3   3   8        0.24       -3.63      5.48 o 
   4   3   8       46.94       28.99     12.69 o 
  -5   4   8        4.10        3.28      8.56 o 
  -4   4   8      133.81      129.25     19.21 o 
  -3   4   8       68.72       63.01      6.00 o 
  -2   4   8       25.08       15.37      3.24 o 
  -1   4   8     2648.15     2710.33     28.37 o 
   0   4   8      142.44      120.34     11.65 o 
   1   4   8      875.81      864.79     16.92 o 
   2   4   8        3.84        1.39      4.89 o 
   3   4   8       14.92       15.08     11.17 o 
   4   4   8      121.42      101.80     17.81 o 
  -5   5   8        7.45       23.36     10.94 o 
  -4   5   8        0.25       -2.39      4.47 o 
  -3   5   8       41.65       40.47      5.37 o 
  -2   5   8      373.15      391.12     11.58 o 
  -1   5   8        0.49        9.60      3.63 o 
   0   5   8       19.52       23.91      5.85 o 
   1   5   8       15.81        9.73      3.49 o 
   2   5   8      522.13      446.92     17.70 o 
   3   5   8        6.41        4.84      5.77 o 
   4   5   8        0.95       -4.97     10.04 o 
  -5   6   8      257.01      370.02     29.99 o 
  -4   6   8        5.49        7.15      5.72 o 
  -3   6   8        1.10        3.22      4.13 o 
  -2   6   8      199.05      195.80      8.74 o 
  -1   6   8       52.45       64.08      6.84 o 
   0   6   8      176.70      166.52      7.95 o 
   1   6   8       12.88        9.15      5.39 o 
   2   6   8      801.81      734.78     22.74 o 
   3   6   8      219.30      199.46     18.82 o 
  -5   7   8        5.10        8.56      9.98 o 
  -4   7   8      333.68      341.76     16.69 o 
  -3   7   8       14.17       10.13      4.72 o 
  -2   7   8     1127.66     1089.33     20.05 o 
  -1   7   8      624.65      620.13     14.53 o 
   0   7   8       32.47       44.04      5.04 o 
   1   7   8      470.42      481.10     13.15 o 
   2   7   8       66.94       58.73      8.55 o 
   3   7   8       13.21       19.95      7.23 o 
  -5   8   8        3.34       -1.83      6.87 o 
  -4   8   8       62.53       41.06      7.95 o 
  -3   8   8       44.34       40.01      7.14 o 
  -2   8   8      537.51      515.24     13.74 o 
  -1   8   8       82.53       76.84      6.17 o 
   0   8   8        9.46       10.13      3.57 o 
   1   8   8      153.53      150.42      8.00 o 
   2   8   8       23.06       10.62      5.88 o 
   3   8   8       22.47       11.84     13.89 o 
  -4   9   8       12.59       14.55      5.93 o 
  -3   9   8       11.84        5.04      4.81 o 
  -2   9   8     1427.21     1441.49     23.89 o 
  -1   9   8       30.97       33.99      4.67 o 
   0   9   8      480.09      454.37     15.50 o 
   1   9   8      140.42      141.92     14.49 o 
   2   9   8      258.81      308.85     15.35 o 
   3   9   8        9.28        5.21      6.22 o 
  -4  10   8       35.03       28.86      7.20 o 
  -3  10   8      345.76      322.03     15.39 o 
  -2  10   8      247.22      266.91     10.34 o 
  -1  10   8       96.82       92.92      6.77 o 
   0  10   8        1.32       -0.65      2.91 o 
   1  10   8      303.28      278.37     13.99 o 
   2  10   8       83.33       93.72     10.07 o 
   3  10   8      200.26      187.75     22.09 o 
  -4  11   8      115.71      112.23     11.65 o 
  -3  11   8        1.22       -4.77      4.25 o 
  -2  11   8       40.61       40.81      5.32 o 
  -1  11   8      559.66      519.36     15.14 o 
   0  11   8      745.71      732.99     16.88 o 
   1  11   8      418.48      384.59     14.27 o 
   2  11   8      147.74      146.89      9.17 o 
   3  11   8       64.65       53.10     15.19 o 
  -4  12   8       12.96       14.68      6.65 o 
  -3  12   8      631.58      635.77     22.05 o 
  -2  12   8      254.25      270.91     10.70 o 
  -1  12   8      358.04      367.29     18.98 o 
   0  12   8        2.44        3.78      4.13 o 
   1  12   8      731.65      697.52     17.18 o 
   2  12   8      121.71      124.10      8.79 o 
   3  12   8       12.87       11.96     11.78 o 
  -4  13   8       79.88       84.49     11.16 o 
  -3  13   8        7.17        3.11      5.55 o 
  -2  13   8       21.28       28.14      6.36 o 
  -1  13   8       17.86       19.39      4.34 o 
   0  13   8      351.06      339.40     16.12 o 
   1  13   8        1.72        0.71      3.49 o 
   2  13   8       37.37       43.47      6.38 o 
   3  13   8       20.81       19.65     12.87 o 
  -4  14   8       12.78        4.94      8.20 o 
  -3  14   8     1231.31     1173.14     31.01 o 
  -2  14   8        5.28        1.44      4.20 o 
  -1  14   8      261.00      257.79     10.54 o 
   0  14   8       39.62       44.33     11.81 o 
   1  14   8       42.82       61.97     11.69 o 
   2  14   8        9.38       10.82      6.04 o 
   3  14   8      427.22      381.81     29.20 o 
  -4  15   8      317.64      302.10     21.92 o 
  -3  15   8      222.60      228.39     53.82 o 
  -2  15   8      217.12      229.32     13.86 o 
  -1  15   8       48.33       51.70      6.24 o 
   0  15   8      308.43      260.21     17.87 o 
   1  15   8       85.93       76.75     12.57 o 
   2  15   8       22.72       34.84      6.32 o 
   3  15   8       58.51       48.88     15.10 o 
  -4  16   8        2.56        1.05      6.38 o 
  -3  16   8       23.79       25.44      7.32 o 
  -2  16   8       54.62       58.13      8.83 o 
  -1  16   8      370.70      384.34     13.09 o 
   0  16   8       74.94       66.87      8.62 o 
   1  16   8      495.76      503.26     18.19 o 
   2  16   8        2.59       10.51      5.19 o 
   3  16   8      218.46      236.27     25.95 o 
  -4  17   8       95.84       84.80     12.26 o 
  -3  17   8      293.52      281.83     26.54 o 
  -2  17   8      354.45      404.87     34.13 o 
  -1  17   8       37.67       29.34      6.63 o 
   0  17   8     1395.09     1330.88     30.98 o 
   1  17   8        1.09        3.00      4.43 o 
   2  17   8      203.92      219.73     15.03 o 
  -3  18   8       12.48       20.29      7.07 o 
  -2  18   8      124.04      131.20     18.85 o 
  -1  18   8      176.37      183.48     10.25 o 
   0  18   8        0.00       10.83      4.41 o 
   1  18   8       76.34       80.76      8.05 o 
   2  18   8       23.69       22.87      7.91 o 
  -3  19   8        0.01       -4.02      5.10 o 
  -2  19   8      190.36      174.97     13.99 o 
  -1  19   8       51.87       51.29      8.78 o 
   0  19   8       74.00       84.84      8.31 o 
   1  19   8        1.74        5.20      4.90 o 
   2  19   8      175.31      192.94     20.93 o 
  -3  20   8      188.65      174.03     14.81 o 
  -2  20   8       71.22       80.09     10.78 o 
  -1  20   8      247.86      293.57     17.31 o 
   0  20   8      139.92      126.71     17.55 o 
   1  20   8       16.12       11.53      5.60 o 
   2  20   8       10.16       11.61      7.50 o 
  -3  21   8       12.95        0.92      6.43 o 
  -2  21   8      153.36      185.32     16.12 o 
  -1  21   8       93.01       98.14     25.78 o 
   0  21   8      266.58      292.57     13.42 o 
   1  21   8       19.13       23.71      6.34 o 
  -2  22   8        2.41        0.38      5.56 o 
  -1  22   8      807.68      825.72     27.27 o 
   0  22   8        0.96        2.46      4.72 o 
   1  22   8      278.56      285.09     15.48 o 
  -2  23   8       57.80       62.60     14.95 o 
  -1  23   8        4.37        3.14      5.98 o 
   0  23   8       21.71       25.28      8.38 o 
   1  23   8        6.92       17.25      8.26 o 
  -1  24   8       17.26       20.69      7.25 o 
   0  24   8       44.87       37.44      9.24 o 
  -3   0   9      409.87      389.77     16.31 o 
  -1   0   9       43.61       36.47      5.92 o 
   1   0   9      415.08      402.00     23.99 o 
   3   0   9       37.13       39.12     12.69 o 
  -4   1   9       69.57       77.99     14.80 o 
  -3   1   9      276.65      227.30     14.49 o 
  -2   1   9      277.23      308.63      8.55 o 
  -1   1   9        1.08        1.00      2.63 o 
   0   1   9     2912.82     2914.80     57.34 o 
   1   1   9      173.28      163.39     13.70 o 
   2   1   9        0.76        4.51      5.38 o 
   3   1   9        0.12       -3.00      5.96 o 
  -4   2   9        0.88        4.58      7.78 o 
  -3   2   9      678.88      697.52     17.80 o 
  -2   2   9      182.72      165.95      6.66 o 
  -1   2   9      207.71      212.87      7.78 o 
   0   2   9      847.42      869.69     17.71 o 
   1   2   9       19.72       15.38      6.11 o 
   2   2   9      104.52      105.05     10.94 o 
   3   2   9       87.12      103.12     12.04 o 
  -4   3   9      395.23      427.83     28.42 o 
  -3   3   9        3.21        0.43      3.73 o 
  -2   3   9      135.03      150.17      6.38 o 
  -1   3   9       25.42       16.95      3.42 o 
   0   3   9      132.89      130.45      7.56 o 
   1   3   9     1048.22     1043.38     27.35 o 
   2   3   9       86.31       92.56     12.81 o 
   3   3   9       89.87       74.31     17.10 o 
  -4   4   9       49.67       35.41     11.30 o 
  -3   4   9      122.42      138.57      8.55 o 
  -2   4   9       31.83       35.69      4.40 o 
  -1   4   9       51.07       60.48      4.92 o 
   0   4   9       81.54       72.91      6.61 o 
   1   4   9     1625.06     1652.21     66.66 o 
   2   4   9      149.60      148.40     12.50 o 
   3   4   9      350.26      328.63     25.04 o 
  -4   5   9      384.12      441.63     29.29 o 
  -3   5   9        6.40        4.41      3.83 o 
  -2   5   9       88.36       81.04      6.60 o 
  -1   5   9       49.46       60.77      9.76 o 
   0   5   9       43.46       40.62      6.93 o 
   1   5   9      978.55      926.03     28.21 o 
   2   5   9      245.91      266.80     15.75 o 
   3   5   9       19.34       24.78      7.91 o 
  -4   6   9       28.31       16.18      9.67 o 
  -3   6   9      117.16      103.07      9.74 o 
  -2   6   9      246.68      205.61      9.60 o 
  -1   6   9     2513.65     2467.87     33.82 o 
   0   6   9        0.10        1.91      3.26 o 
   1   6   9      129.38      123.73     10.90 o 
   2   6   9        1.76       -1.33      5.40 o 
   3   6   9        9.09        7.80     15.67 o 
  -4   7   9      171.23      200.55     14.07 o 
  -3   7   9       59.39       52.24      8.08 o 
  -2   7   9     1091.25     1034.83     20.62 o 
  -1   7   9      195.08      207.91      8.34 o 
   0   7   9       15.03       17.74      6.13 o 
   1   7   9       32.10       34.44      7.29 o 
   2   7   9        0.74       -7.93      5.28 o 
   3   7   9       21.35       26.72      8.48 o 
  -4   8   9        3.88       -1.26      5.31 o 
  -3   8   9      120.55      126.25     10.82 o 
  -2   8   9       59.95       59.99      6.22 o 
  -1   8   9       92.55       95.35      7.07 o 
   0   8   9       12.64        5.36      5.92 o 
   1   8   9       72.25       80.75      9.56 o 
   2   8   9       42.60       46.67      8.77 o 
   3   8   9       75.19       88.86     11.81 o 
  -4   9   9       30.51       31.52      7.72 o 
  -3   9   9        2.61        2.76      4.72 o 
  -2   9   9        0.22       -2.55      3.37 o 
  -1   9   9        3.33        9.61      3.78 o 
   0   9   9        0.46        1.90      3.45 o 
   1   9   9        9.82        8.35      4.10 o 
   2   9   9     2266.11     2241.69     61.87 o 
   3   9   9      200.98      218.14     15.98 o 
  -4  10   9       12.12        3.59      6.03 o 
  -3  10   9       49.00       63.29     21.23 o 
  -2  10   9       22.71       19.94      7.29 o 
  -1  10   9        1.33       -2.88      3.00 o 
   0  10   9      126.99      132.75      8.44 o 
   1  10   9        1.44        0.97      3.66 o 
   2  10   9      336.33      361.83     31.03 o 
   3  10   9      106.15      124.83     19.86 o 
  -4  11   9      102.97      115.69     12.30 o 
  -3  11   9        7.85        5.87      5.33 o 
  -2  11   9      839.93      821.82     18.84 o 
  -1  11   9      233.32      231.99     13.10 o 
   0  11   9      164.56      171.25     11.11 o 
   1  11   9      105.77      106.51      8.19 o 
   2  11   9       28.54       31.00      8.18 o 
   3  11   9        9.99       -4.34     10.34 o 
  -4  12   9       24.44       29.83      8.16 o 
  -3  12   9      172.54      201.93     14.04 o 
  -2  12   9      120.35      128.31     10.84 o 
  -1  12   9      512.73      482.24     20.06 o 
   0  12   9       31.76       23.72      5.26 o 
   1  12   9        1.23        5.78      4.07 o 
   2  12   9        1.10        4.53      6.34 o 
   3  12   9      115.82      120.13     20.46 o 
  -4  13   9        0.12        3.35      5.83 o 
  -3  13   9       25.79       26.09      7.52 o 
  -2  13   9       66.69       68.48      8.98 o 
  -1  13   9      219.24      203.19     10.19 o 
   0  13   9       16.86       17.47      4.72 o 
   1  13   9       32.19       29.51      6.01 o 
   2  13   9       24.18       14.33      7.12 o 
  -4  14   9       12.04       12.88      7.63 o 
  -3  14   9       85.55       80.13     10.53 o 
  -2  14   9       14.38       13.10      5.99 o 
  -1  14   9        7.19       13.92      4.66 o 
   0  14   9        7.35        5.22      4.14 o 
   1  14   9      141.59      117.57     11.24 o 
   2  14   9       65.65       51.89     10.38 o 
  -3  15   9       55.47       51.55     12.08 o 
  -2  15   9        1.89        2.07      4.91 o 
  -1  15   9      116.37      116.13      8.70 o 
   0  15   9       54.23       64.24      7.20 o 
   1  15   9        1.36        2.53      4.18 o 
   2  15   9       38.28       35.36      8.81 o 
  -3  16   9      222.34      277.36     17.35 o 
  -2  16   9        1.11        0.64      4.82 o 
  -1  16   9       26.97       33.70      6.02 o 
   0  16   9      349.34      303.47     25.24 o 
   1  16   9       12.50       16.00      5.50 o 
   2  16   9       71.55       63.26     16.33 o 
  -3  17   9       21.40       21.20      7.62 o 
  -2  17   9       14.11        9.80      6.07 o 
  -1  17   9        1.43       -2.25      3.97 o 
   0  17   9      100.88      105.88     32.17 o 
   1  17   9       25.19       15.26      5.45 o 
   2  17   9       28.20       18.18     15.51 o 
  -3  18   9        0.34        7.20      6.32 o 
  -2  18   9       51.25       61.53      9.78 o 
  -1  18   9        6.10        6.81      5.67 o 
   0  18   9      100.57      110.77      9.28 o 
   1  18   9        0.67       -2.95      4.93 o 
  -3  19   9        9.94        3.72      6.52 o 
  -2  19   9       34.25       35.41      8.45 o 
  -1  19   9        3.94       11.68      6.21 o 
   0  19   9       49.15       32.71      6.36 o 
   1  19   9       16.76       25.26      6.78 o 
  -2  20   9       16.04        9.61      9.03 o 
  -1  20   9      120.28      125.70     12.33 o 
   0  20   9       40.01       42.35      7.25 o 
   1  20   9      296.54      312.42     14.59 o 
  -2  21   9        6.11       12.73      7.18 o 
  -1  21   9       13.23       27.12      7.66 o 
   0  21   9        7.70        9.05      5.34 o 
  -1  22   9       18.56       10.78      6.71 o 
   0  22   9       11.04       12.84      5.97 o 
  -4   0  10      181.13      171.18     20.01 o 
  -2   0  10       21.18       22.35      6.15 o 
   0   0  10      270.63      244.02     20.61 o 
   2   0  10      252.03      275.60     23.66 o 
  -4   1  10       14.49       17.96     10.76 o 
  -3   1  10       31.38       34.74      6.71 o 
  -2   1  10        8.57        7.50      3.44 o 
  -1   1  10      145.48      148.97     10.63 o 
   0   1  10      230.11      222.91     13.96 o 
   1   1  10       20.51       18.53      6.65 o 
   2   1  10        3.45        5.22      6.12 o 
   3   1  10       71.83       66.08     11.21 o 
  -4   2  10        3.35        5.27      8.74 o 
  -3   2  10       32.55       25.01      4.81 o 
  -2   2  10       25.67       33.16      7.09 o 
  -1   2  10        5.85        4.13      3.86 o 
   0   2  10      429.18      430.49     29.56 o 
   1   2  10      118.22       93.94     10.61 o 
   2   2  10       86.87       82.80     12.87 o 
   3   2  10       11.03       16.41      8.42 o 
  -4   3  10       83.49       84.90     15.70 o 
  -3   3  10       18.69       27.82      5.77 o 
  -2   3  10      161.60      135.67      6.63 o 
  -1   3  10      108.40       93.56      7.48 o 
   0   3  10       50.81       64.30      9.06 o 
   1   3  10      109.84      107.33     13.20 o 
   2   3  10       30.93       40.75      8.85 o 
   3   3  10      276.53      276.83     25.28 o 
  -4   4  10       15.83       18.20     10.52 o 
  -3   4  10        2.05        3.56      5.38 o 
  -2   4  10       21.70       33.87      4.85 o 
  -1   4  10       24.12       22.55      4.88 o 
   0   4  10       16.31       11.73      6.06 o 
   1   4  10       38.91       26.69      7.39 o 
   2   4  10       41.38       44.84      9.08 o 
   3   4  10       27.76       24.11      9.18 o 
  -4   5  10       53.03       42.49     13.47 o 
  -3   5  10       99.11       94.48     15.10 o 
  -2   5  10       53.37       51.65      7.28 o 
  -1   5  10       37.60       42.91      5.86 o 
   0   5  10       22.56       21.04      6.73 o 
   1   5  10      351.80      377.87     17.87 o 
   2   5  10       69.30       64.97     10.28 o 
  -4   6  10        2.26       -2.35      7.72 o 
  -3   6  10       47.83       57.03      8.45 o 
  -2   6  10       29.27       20.32      4.37 o 
  -1   6  10      472.16      474.01     12.46 o 
   0   6  10      140.57      137.86     11.78 o 
   1   6  10       42.47       44.09      8.48 o 
   2   6  10       44.13       28.76      8.37 o 
  -4   7  10       53.87       52.89     14.22 o 
  -3   7  10       26.87       26.77      7.03 o 
  -2   7  10        1.12        2.89      3.81 o 
  -1   7  10      245.52      266.79      9.70 o 
   0   7  10       17.89       14.80      4.75 o 
   1   7  10      213.13      212.07     14.52 o 
   2   7  10      566.33      574.89     22.90 o 
  -4   8  10        8.69       17.57      9.70 o 
  -3   8  10      269.34      334.43     16.59 o 
  -2   8  10       51.67       50.49      6.37 o 
  -1   8  10      213.55      204.39      9.02 o 
   0   8  10        5.11        7.54      4.26 o 
   1   8  10        1.57        6.25      6.02 o 
   2   8  10       94.59      100.88     12.32 o 
  -4   9  10       87.99       92.38     18.46 o 
  -3   9  10        9.28       10.35      5.94 o 
  -2   9  10       81.58       85.60      7.60 o 
  -1   9  10        3.98        4.48      3.39 o 
   0   9  10      227.78      238.21     11.20 o 
   1   9  10       47.55       39.94      8.65 o 
   2   9  10        1.79        0.34      6.34 o 
  -4  10  10      103.51      113.43     12.65 o 
  -3  10  10       91.35       99.78     10.93 o 
  -2  10  10       83.31       70.93     13.70 o 
  -1  10  10      387.46      400.39     12.03 o 
   0  10  10       18.15       13.77      5.01 o 
   1  10  10       55.93       68.40     10.00 o 
   2  10  10      270.17      255.42     18.85 o 
  -3  11  10       10.75        4.98      5.92 o 
  -2  11  10      442.18      477.70     15.31 o 
  -1  11  10       19.02       19.80      5.09 o 
   0  11  10      201.24      199.81     10.71 o 
   1  11  10       80.69       91.36     21.55 o 
   2  11  10       21.87       10.32     10.13 o 
  -3  12  10       56.86       70.64     10.28 o 
  -2  12  10       16.80       15.91      6.11 o 
  -1  12  10       36.19       27.39      8.16 o 
   0  12  10       36.39       36.89      7.62 o 
   1  12  10       35.05       41.68      8.95 o 
   2  12  10      198.63      202.47     15.86 o 
  -3  13  10        0.00        4.11      5.51 o 
  -2  13  10      431.36      448.32     33.27 o 
  -1  13  10        7.55       10.51      4.69 o 
   0  13  10      105.40       96.80      8.48 o 
   1  13  10        2.84        6.51      6.49 o 
   2  13  10        8.88       12.70      7.89 o 
  -3  14  10      248.43      288.62     17.64 o 
  -2  14  10       12.24        8.02      6.86 o 
  -1  14  10      225.59      212.42     11.25 o 
   0  14  10      103.28      110.19      9.11 o 
   1  14  10      194.07      159.71     17.27 o 
   2  14  10       11.14       12.11      8.05 o 
  -3  15  10       62.52       80.74     20.67 o 
  -2  15  10      280.13      307.70     17.25 o 
  -1  15  10       37.25       33.25      6.80 o 
   0  15  10      364.47      354.98     14.14 o 
   1  15  10        0.43       -0.25      5.02 o 
  -3  16  10       18.86       11.25      6.86 o 
  -2  16  10        4.08        0.07      5.34 o 
  -1  16  10      191.47      215.45     11.78 o 
   0  16  10        0.31        4.86      4.87 o 
   1  16  10      185.58      212.12     12.39 o 
  -2  17  10        5.58        0.81      5.92 o 
  -1  17  10        8.98        4.68      4.79 o 
   0  17  10        3.03        2.26      4.36 o 
   1  17  10      218.68      246.57     13.25 o 
  -2  18  10       73.32       54.50     15.55 o 
  -1  18  10       88.20       91.18     11.11 o 
   0  18  10        7.35       11.58      4.89 o 
  -1  19  10       32.08       51.50     11.15 o 
   0  19  10      100.51       86.37      8.15 o 
  -1  20  10       92.20      122.40     13.06 o 
  -3   0  11      134.32      138.90     12.24 o 
  -1   0  11      236.73      199.30     20.04 o 
   1   0  11      346.88      354.98     26.46 o 
  -4   1  11      155.42      200.41     22.63 o 
  -3   1  11        0.95        3.95      4.21 o 
  -2   1  11      168.59      198.52     13.12 o 
  -1   1  11       28.34       16.16      7.43 o 
   0   1  11        8.21        5.07      5.83 o 
   1   1  11       14.02       11.90      7.49 o 
   2   1  11        0.71       -8.69      6.45 o 
  -3   2  11      217.47      241.45     12.82 o 
  -2   2  11        2.23       -0.31      4.24 o 
  -1   2  11       83.03       77.07      9.92 o 
   0   2  11        6.63        0.39      6.05 o 
   1   2  11      457.59      488.17     43.44 o 
   2   2  11       12.17       18.16      8.16 o 
  -3   3  11       10.08       11.31      5.33 o 
  -2   3  11      139.49      144.65      9.93 o 
  -1   3  11      154.04      152.72     12.86 o 
   0   3  11      105.14       90.55     10.79 o 
   1   3  11        2.62        0.99     10.92 o 
   2   3  11      136.72      134.07     19.68 o 
  -3   4  11      152.95      171.09     11.07 o 
  -2   4  11       88.63       91.51      8.60 o 
  -1   4  11       19.13       18.04      7.09 o 
   0   4  11       57.96       49.31      9.14 o 
   1   4  11       40.80       30.34      8.28 o 
   2   4  11       66.12       68.82     21.91 o 
  -3   5  11        1.15        0.30      6.04 o 
  -2   5  11       95.66       96.66      9.54 o 
  -1   5  11        8.79        5.99      3.72 o 
   0   5  11      316.05      316.93     17.31 o 
   1   5  11       97.19      105.59     12.06 o 
   2   5  11       44.87       30.62     11.72 o 
  -3   6  11       65.75       62.44     13.95 o 
  -2   6  11        9.96       12.44      4.27 o 
  -1   6  11       72.48       86.39      6.77 o 
   0   6  11       46.10       41.79      8.62 o 
   1   6  11       80.33       89.05     11.67 o 
   2   6  11      163.92      159.64     18.53 o 
  -3   7  11       26.77       28.93     10.88 o 
  -2   7  11      123.09      143.36      8.54 o 
  -1   7  11       42.22       45.24      5.62 o 
   0   7  11      375.89      387.73     30.05 o 
   1   7  11        3.68        0.14      6.21 o 
   2   7  11      121.69      119.85     13.77 o 
  -3   8  11       26.88       44.16      8.42 o 
  -2   8  11      225.57      226.78     10.22 o 
  -1   8  11      109.33      121.66      7.96 o 
   0   8  11       37.29       49.49      9.52 o 
   1   8  11       72.63       60.04     10.03 o 
   2   8  11       56.78       51.73     10.63 o 
  -3   9  11       55.37       72.80     10.48 o 
  -2   9  11       18.17       16.07      5.04 o 
  -1   9  11      151.55      139.59     10.81 o 
   0   9  11       34.53       28.68      8.62 o 
   1   9  11      133.76      160.06     14.53 o 
  -3  10  11        7.58       12.28      8.24 o 
  -2  10  11        0.30        0.49      4.37 o 
  -1  10  11      104.61      100.09      8.92 o 
   0  10  11      109.27      132.28     12.94 o 
   1  10  11       39.59       44.25     15.60 o 
  -3  11  11       38.26       32.22      8.29 o 
  -2  11  11       15.71       20.60      7.00 o 
  -1  11  11        1.33       -0.53      3.86 o 
   0  11  11       35.84       26.54     18.11 o 
   1  11  11       86.45       82.16     11.70 o 
  -3  12  11       81.94       85.13     11.42 o 
  -2  12  11       58.95       57.90      9.30 o 
  -1  12  11      334.48      368.93     12.61 o 
   0  12  11        3.14        0.36      6.72 o 
   1  12  11        0.57       -6.32      6.90 o 
  -2  13  11       16.90       11.10      6.16 o 
  -1  13  11       85.54       85.28     10.72 o 
   0  13  11       84.79       80.67      8.65 o 
   1  13  11       93.76      110.42     13.20 o 
  -2  14  11      113.70      118.53     12.32 o 
  -1  14  11       23.88       26.20      5.57 o 
   0  14  11      184.47      206.93     12.14 o 
  -2  15  11        0.65       -2.56      6.28 o 
  -1  15  11       29.73       40.46      6.38 o 
   0  15  11       14.02       16.59      6.03 o 
  -1  16  11        0.01        1.58      4.53 o 
   0  16  11      137.66      145.14     20.18 o 
  -2   0  12        3.56        4.10     10.49 o 
   0   0  12      275.60      352.48     27.06 o 
  -3   1  12       15.29       17.06      5.49 o 
  -2   1  12        0.63        5.44     15.34 o 
  -1   1  12      164.62      172.69     14.40 o 
   0   1  12        1.19       21.12      7.77 o 
   1   1  12      367.81      384.11     20.37 o 
  -3   2  12        0.53       -2.58      5.36 o 
  -2   2  12      211.28      259.64     29.13 o 
  -1   2  12       29.05       30.36      8.51 o 
   0   2  12      100.51       91.78     11.93 o 
   1   2  12       19.94       33.48      9.05 o 
  -3   3  12       32.23       27.69      7.18 o 
  -2   3  12       71.82       79.64     11.55 o 
  -1   3  12      235.28      296.79     39.28 o 
   0   3  12        1.20        8.35      7.39 o 
   1   3  12       51.81       46.74     24.00 o 
  -3   4  12        0.06        2.03      6.73 o 
  -2   4  12       61.40       36.15      9.26 o 
  -1   4  12       36.56       37.79      6.90 o 
   0   4  12      187.38      203.35     15.82 o 
   1   4  12      111.13      109.62     13.39 o 
  -3   5  12       11.59        5.48     15.52 o 
  -2   5  12       15.84       12.01      5.91 o 
  -1   5  12       25.23       35.85      6.86 o 
   0   5  12       33.44       21.70      8.85 o 
   1   5  12       92.21       74.19     11.80 o 
  -2   6  12      118.66      148.54     11.01 o 
  -1   6  12        2.26        0.18      4.92 o 
   0   6  12      157.96      161.17     18.11 o 
   1   6  12       44.38       21.90      9.03 o 
  -2   7  12      121.33      137.27     10.60 o 
  -1   7  12       61.48       59.53      8.49 o 
   0   7  12      139.04      140.36     14.05 o 
   1   7  12       43.59       33.77     14.22 o 
  -2   8  12      100.81       94.02     10.20 o 
  -1   8  12       12.19       16.00      5.79 o 
   0   8  12      103.74      127.19     13.66 o 
  -2   9  12       36.77       48.15      6.75 o 
  -1   9  12       32.29       38.18      7.13 o 
   0   9  12        4.78       11.52      7.85 o 
  -2  10  12        5.76       10.14      5.65 o 
  -1  10  12       44.81       42.58      7.62 o 
   0  10  12        0.14       -1.84      7.25 o 
  -1  11  12       82.97       89.02     12.96 o 
   0  11  12       34.87       17.16      8.46 o 
  -1  12  12      216.59      227.68     11.80 o 
  -1   0  13      453.85      509.92     33.60 o 
  -1   1  13       19.34       13.34      9.07 o 
  -1   2  13       12.06        8.70      8.35 o 
                                                 
